# Supplementary material for: Evolutionarily conserved role of hps1 in melanin production and blood coagulation in medaka fish
Source: G3 (Bethesda). 2022 Aug 9;12(10):jkac204. doi: 10.1093/g3journal/jkac204 (PMC9526055; doi:10.1093/g3journal/jkac204)
Supplement: jkac204_Supplementary_Table_S1 [file jkac204_supplementary_table_s1.xlsx]

## Sheet: Sheet1
Table S1 Oligos used for this study
Name	Sequence
Primers for mapping of albino mutation
Ch15_22.82f1	GGCGATTGAAGGGACCGATG
Ch15_22.82r1	GAGGTCAAGAAGGGTTTAGG
lg15-23.2f2	GCTTACGAGCACGTGTTGAC
lg15-23.2r1	ACCTCACACCTGTGTGTCGG
Primers for genotyping of Tango albino
hps1-F11	GCGGGACTCAAGAGCATCTG
hps1-R12	GAAATTCCTGATCGGTCCAG
Primers for genotyping of CRISPR mutant
hps1-F1	CAGTTCGATGAGTGTCTCTAC
hps1-R21	TGAACCACGTTGTAGCGAGG
sgRNAs for genome editing
gRNA.22	TCTGAGGAGGCTACCGCTGA
gRNA.23	TGCTGTGAACGGTGACGGTG
