# Supplementary material for: Evolutionarily conserved role of hps1 in melanin production and blood coagulation in medaka fish
Source: G3 (Bethesda). 2022 Aug 9;12(10):jkac204. doi: 10.1093/g3journal/jkac204 (PMC9526055; doi:10.1093/g3journal/jkac204)
Supplement: jkac204_Supplementary_Table_S3 [file jkac204_supplementary_table_s3.xlsx]

## Sheet: Sheet1
Table S3 Candidate genes responsible for albino phenotype in the mapped genome region of LG15
Gene symbol	Gene name	Ensembl gene
got1	glutamic-oxaloacetic transaminase 1	ENSORLG00000007741
CNNM1	cyclin and CBS domain divalent metal cation transport mediator 1	ENSORLG00000007759
hpse2	heparanase 2 (inactive)	ENSORLG00000028285
hps1	HPS1 biogenesis of lysosomal organelles complex 3 subunit 1	ENSORLG00000007785
siat9	alpha-2,3-sialyltransferase ST3Gal V	ENSORLG00000007799
morn4	MORN repeat-containing protein 4	ENSORLG00000023611
	ligand-dependent corepressor	ENSORLG00000030348
slit1a	slit guidance ligand 1	ENSORLG00000007918
	rho GTPase-activating protein 19	ENSORLG00000007936
	pyrokinin-1 receptor-like	ENSORLG00000030131
	canalicular multispecific organic anion transporter 1	ENSORLG00000027419
	canalicular multispecific organic anion transporter 1-like	ENSORLG00000008249
cutc	cutC copper transporter	ENSORLG00000008290
KCNIP2	Kv channel-interacting protein 2	ENSORLG00000008321
