# Supplementary material for: Evolutionarily conserved role of hps1 in melanin production and blood coagulation in medaka fish
Source: G3 (Bethesda). 2022 Aug 9;12(10):jkac204. doi: 10.1093/g3journal/jkac204 (PMC9526055; doi:10.1093/g3journal/jkac204)
Supplement: jkac204_Supplementary_Table_S4 [file jkac204_supplementary_table_s4.xlsx]

## Sheet: Sheet1
Table S4 List of genes of increased expression in albino compared to black fish
gene_id	Product_Name	logFC	logCPM	LR	PValue	FDR	albino_1	albino_2	albino_3	black_1	black_2	black_3
LOC105355791	uncharacterized LOC105355791	4.63048	2.15819	12.2554	0.000463923	0.0169707	1.861	2.995	4.216	0	0	0
LOC101175004	arylsulfatase I	4.60555	2.14978	12.0366	0.000521667	0.0180421	2.217	3.211	3.482	0	0	0
LOC111947084	uncharacterized LOC111947084	4.02059	2.60779	14.9862	0.000108299	0.00703091	6.598	6.788	2.509	0.591	0.02	0
LOC101172528	myocilin	4.01741	2.0845	9.46595	0.00209321	0.0415627	3.356	2.602	1.838	0.119	0	0
mir205	NA	3.85429	2.18873	9.75515	0.00178821	0.0373988	3.611	4.455	1	0	0	0.266
orla-uha	NA	3.46303	2.42119	10.506	0.00118989	0.0286145	7.06	2.913	2.385	0.539	0	0.217
LOC101175121	mucin-3A-like	2.97951	7.47711	12.5653	0.000392971	0.0155435	206.74	61.803	517.621	16.64	50.167	23.476
LOC105355540	NA	2.95586	2.95141	13.3205	0.000262522	0.0121206	11.37	6.028	4.398	0.678	0.92	0.826
bco2	beta-carotene oxygenase 2	2.93614	4.0643	25.1429	5.32e-07	0.000158225	23.895	22.512	12.427	2.605	2.125	2.518
LOC101173813	uncharacterized LOC101173813	2.91407	11.2353	24.4751	7.53e-07	0.000198878	3757.64	4403.01	1613.32	480.711	466.738	352.306
LOC101158508	keratin, type I cytoskeletal 20	2.77684	4.14598	32.5952	1.13e-08	5.54e-06	23.61	21.751	17.161	3.729	1.634	3.204
LOC101159649	keratin, type II cytoskeletal 8	2.7664	5.14719	33.5435	6.97e-09	4.02e-06	56.169	41.665	37.355	9.819	3.335	5.994
slc7a2	solute carrier family 7 member 2	2.59804	6.08298	23.3327	1.36e-06	0.000308565	112.659	97.856	49.249	12.076	16.962	13.353
pkhd1l1	PKHD1 like 1	2.5652	4.81914	10.1229	0.00146439	0.0328487	47.729	6.959	52.414	3.81	9.31	3.567
LOC101162522	bactericidal permeability-increasing protein	2.55713	5.63429	21.5612	3.43e-06	0.000645448	79.142	74.796	32.663	10.057	9.608	11.695
LOC101175144	tetraspanin-33-like	2.55467	5.09921	12.0953	0.000505484	0.0179056	60.454	51.982	12.027	7.609	4.949	8.598
LOC110016267	uncharacterized LOC110016267	2.5289	6.04917	19.4147	1.05e-05	0.00141912	107.156	103.057	40.311	13.459	15.056	14.656
rnase4	ribonuclease A family member 4	2.52349	4.31431	29.6056	5.3e-08	1.94e-05	25.395	23.437	21.2	7.228	2.12	2.186
LOC105358356	uncharacterized LOC105358356	2.45707	2.58501	9.28782	0.00230683	0.0432746	5.652	4.487	3.882	0.878	0.825	0.46
aspip	cartilage acidic protein 1	2.38659	4.86194	23.4276	1.3e-06	0.000308397	43.794	37.687	22.696	6.425	6.638	6.301
LOC101160541	mucin-4	2.3646	2.90687	12.3721	0.000435786	0.0165459	6.301	4.327	9.442	1.474	1.326	0.664
LOC101168624	chromobox protein homolog 8	2.35871	6.57528	26.0698	3.29e-07	0.000101031	148.891	122.442	92.638	29.289	23.133	17.11
LOC105356325	L-amino-acid oxidase-like	2.35277	6.2969	42.4907	7.1e-11	7.95e-08	105.577	82.309	116.788	18.697	21.483	16.945
LOC101165261	procollagen C-endopeptidase enhancer 2	2.30004	4.60049	19.9873	7.8e-06	0.00115851	31.107	35.537	17.693	5.574	6.118	4.931
LOC105356426	uncharacterized LOC105356426	2.29519	3.28486	16.7277	4.31e-05	0.00372791	10.273	8.02	10.347	1.203	2.573	1.562
LOC101173994	adhesion G protein-coupled receptor F5	2.26562	5.64127	37.3453	9.9e-10	8.86e-07	72.265	53.533	60.288	13.72	10.568	13.039
LOC101169979	probable E3 ubiquitin-protein ligase ARI8	2.25519	2.68002	9.06713	0.00260246	0.045837	3.586	6.75	4.99	1.257	1.061	0.489
LOC105356103	protein lifeguard 1-like	2.23425	3.85751	9.45706	0.00210338	0.0416343	16.136	23.877	5.714	2.923	4.463	2.05
LOC105356634	NA	2.19605	6.19286	14.9485	0.000110485	0.00710015	113.994	111.358	41.913	19.492	18.342	20.379
LOC105353630	uncharacterized LOC105353630	2.17445	3.74735	19.9528	7.94e-06	0.00116784	11.075	12.568	19.316	4.209	0	4.664
LOC101165663	lipocalin	2.17214	10.3136	15.5084	8.21e-05	0.00596343	1914.24	2037.82	837.399	417.844	345.596	299.99
LOC101156958	fibroblast growth factor-binding protein 2	2.15466	4.64724	19.208	1.17e-05	0.00153779	33.963	32.027	20.236	3.842	8.986	5.922
LOC101171578	keratin-associated protein 10-6	2.10899	3.17678	13.3245	0.000261962	0.0121206	9.332	6.957	8.971	1.834	2.176	1.358
LOC101175422	von Willebrand factor A domain-containing protein 7	2.09979	5.91228	18.1866	2e-05	0.00227254	104.369	58.788	56.583	16.379	21.98	11.619
LOC101173432	NA	2.0743	5.19548	14.5804	0.000134302	0.007765	38.259	41.773	51.948	3.808	19.249	6.721
LOC101161619	microfibril-associated glycoprotein 4-like	2.04301	3.89456	12.1421	0.000492953	0.0175688	23.578	11.686	11.562	2.955	5.756	2.112
LOC101163142	alpha-tectorin	2.03816	3.57674	18.0326	2.17e-05	0.00238765	10.74	10.901	14.584	0.629	3.004	4.6
LOC101166161	Krueppel-like factor 10	2.017	4.4586	14.6287	0.000130902	0.00766161	36.751	19.397	17.142	5.726	6.951	4.819
LOC101166755	lipocalin	2.00866	8.07785	14.8093	0.000118948	0.00741144	457.32	348.801	186.183	84.049	79.677	81.968
