# Supplementary material for: Evolutionarily conserved role of hps1 in melanin production and blood coagulation in medaka fish
Source: G3 (Bethesda). 2022 Aug 9;12(10):jkac204. doi: 10.1093/g3journal/jkac204 (PMC9526055; doi:10.1093/g3journal/jkac204)
Supplement: jkac204_Supplementary_Table_S5 [file jkac204_supplementary_table_s5.xlsx]

## Sheet: Sheet1
Table S5 List of genes of decreased expression in albino compared to black fish
gene_id	Product_Name	logFC	logCPM	LR	PValue	FDR	albino_1	albino_2	albino_3	black_1	black_2	black_3
LOC101158168	myosin heavy chain, fast skeletal muscle-like	-7.11126	11.1992	139.608	3.24e-32	6.17e-28	21.977	20.471	39.11	2726.47	2909.44	5160.54
mmyhl1	NA	-6.88845	10.4955	125.909	3.22e-29	2.04e-25	13.872	15.386	29.044	1696.15	1751.4	3169.95
LOC105356343	alpha-tectorin-like	-6.85485	3.53856	23.3684	1.34e-06	0.000308565	0	0	0	15.479	23.784	2.724
mmyhl2	myosin heavy chain larval type 2	-6.40648	10.3597	135.148	3.07e-31	2.92e-27	19.033	18.934	35.899	1680.25	1654.65	2663.03
LOC105357844	alpha-tectorin-like	-6.34533	3.2621	20.7672	5.19e-06	0.000865398	0.041	0	0	11.581	18.858	2.16
LOC101158597	fetuin-B-like	-6.27602	5.90245	30.004	4.31e-08	1.61e-05	0	0	3.272	21.551	113.884	126.731
LOC101168896	uncharacterized LOC101168896	-6.15661	6.20872	20.6864	5.41e-06	0.000894831	0	0	4.666	19.412	151.843	154.9
miox	myo-inositol oxygenase	-6.15206	4.76074	24.6251	6.96e-07	0.000189506	0	0.04	1.259	5.843	59.47	47.202
LOC101156852	uncharacterized LOC101156852	-6.04273	2.93931	14.6775	0.000127563	0.00764117	0	0	0	10.414	12.792	0.55
LOC105356345	alpha-tectorin-like	-5.9681	2.88979	14.3273	0.000153619	0.00849458	0	0	0	12.898	9.149	0.53
LOC101171720	kielin/chordin-like protein	-5.77859	2.87346	19.4833	1.01e-05	0.00139873	0.045	0	0	7.216	12.682	2.237
LOC105356334	NA	-5.77388	2.76428	19.9921	7.78e-06	0.00115851	0	0	0	7.799	9.919	1.998
LOC105354529	complement C1q-like protein 2	-5.69109	2.71288	11.1406	0.000844581	0.0233173	0	0	0	0	9.534	9.123
LOC101156321	fatty acid desaturase 2	-5.67724	3.32979	20.3406	6.48e-06	0.00102737	0.102	0	0.225	2.522	11.681	20.451
LOC105355947	protein shisa-7	-5.4796	3.91551	20.2203	6.9e-06	0.00105875	0	0	0.977	3.518	18.02	35.96
LOC100125446	insulin	-5.46641	3.11734	23.4326	1.29e-06	0.000308397	0.287	0	0	11.58	3.083	13.629
LOC101156458	apolipoprotein B-100	-5.45141	5.29552	21.8379	2.97e-06	0.000581789	0.25	0	3.5	11.622	100.538	53.956
LOC101164331	uncharacterized LOC101164331	-5.27696	3.66781	16.6645	4.46e-05	0.00378809	0.064	0.131	0.687	1.842	28.593	15.837
LOC101157812	alpha-tectorin-like	-5.11514	3.00365	19.8792	8.25e-06	0.00119704	0.084	0.031	0.267	8.952	13.388	2.684
LOC101157570	oncoprotein-induced transcript 3 protein-like	-5.10074	3.3424	23.04	1.59e-06	0.000348903	0	0.672	0	16.33	14.555	3.653
LOC101158162	somatostatin-2-like	-5.0602	2.35253	15.0388	0.000105324	0.00693242	0	0	0	4.15	1.228	6.564
LOC101156571	fatty acid desaturase 2	-5.04718	2.64995	17.2649	3.25e-05	0.00315553	0	0.168	0	1.697	6.76	8.741
LOC101170211	gamma-glutamylcyclotransferase-like	-5.04491	2.34465	16.7665	4.23e-05	0.00371902	0	0	0	1.827	4.552	5.412
LOC101175621	group XIIB secretory phospholipase A2-like protein	-5.02618	4.46018	43.5207	4.2e-11	5.32e-08	0.346	0	2.111	14.846	38.324	34.791
LOC101157076	vitronectin	-4.98531	3.19117	9.91641	0.00163811	0.03549	0	0	0.636	8.198	21.503	0.187
LOC101161170	apolipoprotein A-IV	-4.96014	6.21362	28.9909	7.27e-08	2.61e-05	0.136	3.15	7.405	45.667	184.038	90.533
LOC101169298	saxitoxin and tetrodotoxin-binding protein 1	-4.9594	2.30132	12.0616	0.000514716	0.0179111	0	0	0	0.509	6.137	4.433
LOC101167055	coagulation factor XI	-4.93195	4.99675	15.6523	7.61e-05	0.00563393	0	0.057	4.327	7.953	78.385	45.47
habp2	hyaluronan binding protein 2	-4.92513	6.33962	9.99834	0.00156682	0.0344157	0.037	0.14	12.665	25.517	197.813	127.151
LOC101170976	metabotropic glutamate receptor 1	-4.85771	2.52614	11.9006	0.000561161	0.0189877	0	0.159	0	0.469	6.083	8.255
LOC101164361	C-type lectin domain family 4 member M	-4.84651	3.14112	16.7312	4.31e-05	0.00372791	0	0.148	0.518	1.847	15.401	11.275
LOC101173293	kininogen-1	-4.80106	5.97412	11.1583	0.000836547	0.0232643	0.176	0.069	10.345	18.666	145.464	105.005
LOC101164878	vitamin D 25-hydroxylase	-4.79032	2.59447	12.3237	0.000447254	0.016749	0	0	0.235	0.607	8.764	6.653
LOC111946341	oncoprotein-induced transcript 3 protein-like	-4.78884	2.38042	12.3198	0.000448179	0.016749	0	0.093	0	4.958	6.615	0.683
LOC101169721	apolipoprotein A-I	-4.77174	11.1615	13.7154	0.000212704	0.0106059	23.68	40.604	358.407	681.369	5859.58	3613.59
LOC101172895	uncharacterized LOC101172895	-4.75119	4.08064	18.4439	1.75e-05	0.0021201	0	0.141	2.048	4.269	36.833	23.472
fga	fibrinogen alpha chain	-4.74749	5.59559	12.8162	0.000343633	0.01435	0.032	0.097	8.06	16.037	109.737	78.584
LOC100144362	NA	-4.74087	9.85001	9.72477	0.00181801	0.0378775	4.069	9.963	161.801	219.959	2395.95	1465.89
rag1	recombination activating 1	-4.73332	3.80551	55.5794	8.98e-14	2.85e-10	0	0	1.644	13.415	20.378	17.781
LOC101175140	gene=LOC101175140	-4.72056	6.46419	14.6769	0.000127599	0.00764117	0.689	0.891	14.325	32.213	205.594	143.624
proc	NA	-4.69149	3.82202	17.8587	2.38e-05	0.00249752	0	0	1.778	3.349	26.342	22.5
LOC101169416	cytochrome P450 2J6	-4.67939	3.62446	19.4697	1.02e-05	0.00139873	0	0	1.448	3.438	21.141	19.543
LOC101162957	putative leucine-rich repeat-containing protein DDB_G0290503	-4.65657	4.22963	21.7141	3.16e-06	0.000614193	0.064	0.026	2.616	6.435	34.003	32.307
LOC101164001	vitelline membrane outer layer protein 1	-4.64192	5.59221	9.5828	0.00196408	0.0398728	0	0	8.886	12.222	107.07	84.055
LOC101165831	4-hydroxyphenylpyruvate dioxygenase	-4.63538	4.746	14.7743	0.000121173	0.00741144	0	0.045	4.381	7.224	64.782	36.275
fgb	fibrinogen beta chain	-4.63514	4.85227	15.3571	8.9e-05	0.00624594	0.018	0.017	4.803	8.428	64.349	44.718
LOC101174140	G-protein coupled receptor 26	-4.63257	2.14808	9.24869	0.00235664	0.0434797	0	0	0	0	3.795	4.983
LOC101159009	carboxylesterase 5A-like	-4.5955	4.18933	21.1324	4.29e-06	0.000754915	0.196	0.025	2.507	6.063	36.084	28.111
LOC101162151	choline-phosphate cytidylyltransferase B	-4.59005	4.06136	26.566	2.55e-07	8.07e-05	0.141	0.723	1.52	7.486	33.952	21.844
LOC101166399	apolipoprotein Eb	-4.56568	6.67152	13.5142	0.000236769	0.011431	0.136	5.198	14.683	36.621	298.055	103.721
LOC100529192	collagen alpha-1(II) chain	-4.56334	6.23524	21.1854	4.17e-06	0.000748209	1.896	0.921	11.834	35.879	173.308	113.346
LOC101168644	synapse differentiation-inducing gene protein 1	-4.56179	2.49965	17.9917	2.22e-05	0.00241161	0	0	0.259	3.089	4.636	6.509
LOC101163240	fetuin-B	-4.55959	3.48322	16.2274	5.62e-05	0.00444042	0	0	1.375	2.337	20.105	16.397
LOC101174130	aquaporin-10	-4.55519	2.9308	12.2879	0.000455908	0.0169635	0	0.5	0.147	1.817	16.671	4.415
LOC101173805	metabotropic glutamate receptor 5	-4.53226	5.84829	15.7653	7.17e-05	0.00537693	6.484	2.732	1.008	9.781	92.979	142.237
LOC101163028	uncharacterized LOC101163028	-4.53049	6.96893	8.84136	0.00294479	0.049243	0.597	0.745	25.277	30.189	318.519	193.383
LOC101173258	voltage-dependent R-type calcium channel subunit alpha-1E	-4.49393	3.71441	18.3409	1.85e-05	0.00216879	0	0	1.861	4.495	13.808	29.262
LOC101159660	uricase	-4.49117	4.33228	17.8972	2.33e-05	0.00248927	0.074	0.054	3.266	6.005	41.31	31.127
shbg	sex hormone binding globulin	-4.48358	4.7051	19.4422	1.04e-05	0.00140882	0.399	0.383	3.881	7.565	52.94	44.212
itih2	inter-alpha-trypsin inhibitor heavy chain 2	-4.48293	4.25991	16.2223	5.63e-05	0.00444042	0	0.043	3.172	5.059	40.661	28.311
LOC101175642	caM kinase-like vesicle-associated protein	-4.48284	4.49535	32.2099	1.38e-08	6.42e-06	0	0	3.876	15.031	30.924	43.454
LOC105356471	neurosecretory protein VGF	-4.46218	3.02326	12.659	0.000373759	0.0150557	0	0	0.834	1.147	8.408	15.687
LOC101156814	fatty acid desaturase 2-like	-4.45751	4.71898	28.7611	8.19e-08	2.78e-05	1.363	0.866	2.436	10.865	43.153	51.861
LOC110016076	nicotinate-nucleotide pyrophosphorylase [carboxylating]	-4.4544	2.28282	11.7496	0.000608556	0.0196089	0	0.139	0	0.639	4.767	5.25
tdo2	tryptophan 2,3-dioxygenase	-4.43846	4.42693	15.8068	7.02e-05	0.00531644	0.055	0	3.814	6.809	51.092	26.297
gys2	glycogen synthase 2	-4.43437	2.96701	14.5867	0.000133858	0.00776295	0	0	0.787	1.471	11.273	11.048
LOC101158739	apolipoprotein B-100	-4.43387	4.28917	23.5659	1.21e-06	0.000298198	0.044	0.993	2.285	8.56	44.387	22.583
serpinc1	serpin family C member 1	-4.42984	5.015	11.8026	0.000591467	0.0193647	0	0.057	6.419	8.677	71.286	52.026
LOC101161367	GTP cyclohydrolase 1	-4.41981	5.09704	48.7462	2.91e-12	5.54e-09	0.899	2.231	3.346	25.171	59.116	56.183
LOC101167181	beta-2-glycoprotein 1	-4.40398	4.04593	16.3218	5.34e-05	0.00430776	0.032	0.035	2.727	4.432	35.467	22.277
LOC101169047	saxitoxin and tetrodotoxin-binding protein 1	-4.39378	4.85457	10.2181	0.00139068	0.031757	0	0	5.862	7.325	79.065	30.091
LOC101162631	insulin-like growth factor-binding protein 1	-4.3916	2.5624	10.5414	0.0011673	0.0283581	0	0.063	0.332	0.8	10.398	4.03
LOC101170893	complement C3	-4.3766	6.08203	12.6797	0.000369654	0.0149926	0.997	0.356	13.87	24.227	140.352	123.201
LOC101171114	arginase-1	-4.35633	4.12102	16.7262	4.32e-05	0.00372791	0	0.72	2.338	4.347	40.204	21.337
LOC101159842	alpha-2-macroglobulin-like	-4.35582	4.95158	17.0048	3.73e-05	0.00342634	0.135	0.273	5.953	11.312	55.201	59.361
LOC101167304	coagulation factor XI	-4.34624	4.26953	15.8684	6.79e-05	0.00516655	0	0.017	3.581	5.667	40.148	28.474
LOC101158817	NADH-cytochrome b5 reductase 2	-4.34477	3.15295	18.5423	1.66e-05	0.00203932	0	0.273	0.823	2.945	10.52	15.044
LOC101156714	basement membrane-specific heparan sulfate proteoglycan core protein	-4.33987	3.38337	16.5017	4.86e-05	0.00403743	0.023	0.067	1.382	2.571	18.385	14.313
LOC105353738	gamma-crystallin M2-like	-4.3012	5.52558	18.8128	1.44e-05	0.00181644	0.196	0	10.285	58.497	51.966	82.023
LOC105357439	cytokine-like protein 1	-4.29883	10.9903	50.0569	1.49e-12	3.16e-09	92.191	120.895	272.21	2238.61	4264.55	2392.87
LOC101171679	adhesion G protein-coupled receptor B1	-4.29741	4.4923	17.0245	3.69e-05	0.0034073	0.783	0.315	3.333	5.414	29.967	53.29
serpind1	serpin family D member 1	-4.29632	4.5083	16.6743	4.44e-05	0.00378552	0.152	0.346	4.059	6.244	45.192	38.042
LOC101171533	neurogenic differentiation factor 2	-4.2902	3.70544	24.6386	6.92e-07	0.000189506	0.86	0	1.265	6.33	15.14	25.347
LOC101173048	solute carrier organic anion transporter family member 3A1	-4.28495	2.28018	11.2386	0.00080114	0.0227452	0	0	0.2	0.817	3.651	6.107
LOC101161824	CXADR-like membrane protein	-4.26522	4.63302	11.5053	0.000693998	0.0208744	0	0.121	5.178	5.662	59.867	32.632
slc17a6	solute carrier family 17 member 6	-4.23246	2.52581	11.8091	0.000589412	0.0193647	0.14	0.041	0.259	0.87	5.398	8.271
LOC101162393	group XIIB secretory phospholipase A2-like protein	-4.17866	2.38819	10.4779	0.00120809	0.0288998	0	0	0.34	0.79	7.516	3.866
LOC101159604	alpha-2-macroglobulin-like protein 1	-4.17056	6.78354	9.28892	0.00230544	0.0432746	0.87	1.117	27.555	37.743	227.111	206.287
LOC101174079	serine--pyruvate aminotransferase, mitochondrial	-4.16557	2.89796	14.9692	0.000109283	0.00705704	0	0.144	0.772	1.954	11.836	8.149
LOC101162068	apolipoprotein C-I	-4.16014	7.41734	9.72153	0.00182121	0.0379028	1.508	3.148	41.935	52.076	394.009	289.338
LOC101160335	NA	-4.15063	2.49707	12.3866	0.000432418	0.0165149	0	0	0.459	1.229	7.886	4.858
LOC101171757	partial=true	-4.14539	3.48752	15.9744	6.42e-05	0.00494444	0	0	1.946	3.325	21.726	13.382
LOC101169343	cadherin-1	-4.13411	3.97046	13.2863	0.00026735	0.0122312	0	0	3.218	3.838	34.121	19.933
LOC101168652	alpha-2-HS-glycoprotein	-4.12797	6.16076	15.9849	6.38e-05	0.00493714	2.149	2.122	14.33	23.839	91.661	187.914
grin2b	glutamate ionotropic receptor NMDA type subunit 2B	-4.11161	2.40508	11.697	0.000626011	0.0200134	0.028	0	0.359	1.065	4.194	7.187
LOC101161535	alpha-2-HS-glycoprotein	-4.1113	2.86032	15.4172	8.62e-05	0.00610579	0	0	0.913	1.978	9.001	10.112
LOC101170523	citron Rho-interacting kinase	-4.09791	4.21271	18.0903	2.11e-05	0.00232991	1.134	0.598	2.218	4.743	24.905	40.941
LOC101159244	alpha-2-macroglobulin-like protein 1	-4.08854	3.14662	20.2733	6.71e-06	0.00105279	0	0.136	1.224	3.959	9.709	14.429
LOC101173155	voltage-dependent calcium channel gamma-7 subunit	-4.08818	3.26285	12.257	0.000463518	0.0169707	0.607	0.246	0.7	0.995	16.46	13.801
LOC101162673	ras-related protein Rab-3B	-4.0805	5.064	13.5971	0.000226541	0.0110211	0.667	0.582	7.165	8.064	52.019	75.682
LOC101163636	glyoxylate reductase/hydroxypyruvate reductase	-4.07566	4.47513	12.2099	0.000475366	0.0172236	0	0	5.305	6.909	49.386	30.059
LOC101172907	UDP-glucuronosyltransferase 2A1	-4.06877	3.66583	20.3575	6.42e-06	0.00102737	0	0.314	2.141	5.313	23.983	15.477
LOC101159514	beta-crystallin B1	-4.06511	6.31788	9.84747	0.00170066	0.0363074	0.113	0.66	21.904	132.653	96.254	108.386
LOC105356424	uncharacterized LOC105356424	-4.05821	4.68372	17.5883	2.74e-05	0.00277516	1.451	4.281	0	10.736	29.671	61.336
LOC101163720	uncharacterized LOC101163720	-4.05808	4.7424	11.5653	0.000671934	0.0207605	0	0.329	6.368	6.919	55.917	43.245
LOC101159662	excitatory amino acid transporter 1	-4.05711	2.15215	8.81435	0.0029887	0.049565	0.084	0	0.096	0.483	2.525	5.661
LOC101169702	disintegrin and metalloproteinase domain-containing protein 11	-4.05293	3.20522	19.2838	1.13e-05	0.00148816	0.333	0.088	1.079	3.419	11.959	14.255
LOC101159643	uncharacterized LOC101159643	-4.04937	3.72427	12.9382	0.000321946	0.0136698	0.068	0	2.63	2.991	28.749	15.23
LOC101154977	vitelline membrane outer layer protein 1 homolog	-4.0407	2.57405	17.402	3.03e-05	0.00299707	0	0.417	0.186	3.815	4.912	6.544
LOC101170808	aggrecan core protein	-4.03924	2.3614	12.9328	0.00032287	0.0136785	0	0.044	0.335	1.497	6.242	3.951
LOC101174010	synaptotagmin-9	-4.02873	2.85683	16.7596	4.24e-05	0.00371902	0.62	0	0.349	2.353	9.065	9.489
LOC101167703	gamma-crystallin M2-like	-4.01789	3.83955	54.774	1.35e-13	3.22e-10	0.226	0	2.739	18.427	14.706	18.819
LOC101160088	alpha-2-macroglobulin-P-like	-4.01457	2.28124	11.1102	0.000858526	0.0235879	0	0	0.314	0.817	5.445	4.204
etnppl	ethanolamine-phosphate phospho-lyase	-4.01219	2.77575	11.3597	0.000750568	0.0217406	0.041	0.059	0.786	0.892	10.484	7.787
lhx1	LIM homeobox 1	-4.0077	2.86736	13.0596	0.000301732	0.013134	0	0.166	0.847	1.654	6.927	12.596
LOC101164648	neuronal pentraxin receptor	-3.9989	2.67151	12.2697	0.000460377	0.0169707	0.199	0	0.554	1.188	6.307	9.6
LOC101168635	dnaJ homolog subfamily B member 5	-3.99422	4.22318	14.9664	0.000109443	0.00705704	0.62	0	3.795	5.039	26.084	39.784
LOC105356979	uncharacterized LOC105356979	-3.98644	2.72392	12.4311	0.000422254	0.0162593	0	0	0.835	1.462	5.986	10.689
LOC101155934	lysoplasmalogenase	-3.9771	2.59803	11.5321	0.000684046	0.0208744	0	0.122	0.558	1.36	9.682	4.607
LOC101158601	chitinase-3-like protein 1	-3.9717	6.63822	9.03726	0.00264532	0.0462804	0.068	12.018	16.253	34.492	310.518	73.69
LOC105356225	retinol-binding protein 2	-3.97027	4.38112	11.5574	0.000674809	0.0207605	0	0	5.282	6.489	47.237	26.138
elovl5	ELOVL fatty acid elongase 5	-3.94042	3.99168	20.8073	5.08e-06	0.000854978	1.082	1.103	1.406	5.97	18.793	33.883
igfals	insulin like growth factor binding protein acid labile subunit	-3.94014	2.25491	10.1674	0.00142946	0.0323704	0	0	0.323	0.548	4.601	4.906
LOC101162536	saxitoxin and tetrodotoxin-binding protein 1	-3.93186	2.35654	11.1132	0.000857139	0.0235879	0	0	0.431	0.873	6.03	4.665
col9a3	collagen type IX alpha 3 chain	-3.93082	3.9541	24.7056	6.68e-07	0.000189506	0.279	0.504	2.775	7.697	26.542	22.526
LOC101168443	purine nucleoside phosphorylase	-3.92872	2.99415	13.4428	0.000245942	0.0116666	0	0	1.3	1.808	12.528	9.651
tymp	thymidine phosphorylase	-3.92843	2.28351	9.57052	0.00197727	0.0399333	0	0	0.358	0.572	6.077	3.806
LOC105353666	E3 ubiquitin-protein ligase PDZRN3-like	-3.91981	4.26759	14.45	0.000143929	0.00810007	1.127	2.577	0.852	3.224	31.273	38.538
LOC105357676	complement factor H-like	-3.91782	4.24514	11.8471	0.000577527	0.0192058	0	0.109	4.738	4.897	38.675	28.095
LOC101165285	beta-crystallin B1	-3.90942	2.41402	14.1575	0.000168129	0.00908565	0	0.011	0.493	4.428	3.911	4.136
LOC101163952	N-acetylmuramoyl-L-alanine amidase-like	-3.9041	2.52036	11.0838	0.000870835	0.0237662	0	0.079	0.556	1.196	8.594	4.433
LOC105357032	calponin homology domain-containing protein DDB_G0272472	-3.87927	4.59432	43.1047	5.19e-11	6.17e-08	0	0	6.433	26.07	31.162	37.235
LOC101169348	glucose-6-phosphatase	-3.8578	3.20006	11.455	0.000713021	0.0211733	0	0	1.788	1.473	15.525	12.213
LOC101171182	beta-crystallin B1	-3.85723	4.71439	42.3198	7.75e-11	8.19e-08	0	0.228	6.985	40.653	31.853	30.858
fndc5	fibronectin type III domain containing 5	-3.8537	2.46764	9.37266	0.00220245	0.0425763	0	0	0.605	1.052	3.066	9.234
LOC101170421	probable G-protein coupled receptor 22	-3.85129	3.45195	16.9708	3.8e-05	0.00345486	0.264	0.784	1.249	3.704	11.443	21.734
dpys	dihydropyrimidinase	-3.85118	3.00318	13.3307	0.000261095	0.0121206	0.047	0.299	1.046	1.707	12.702	9.694
LOC101157887	complement factor H	-3.844	4.40331	10.9095	0.000956726	0.0253209	0	0	5.892	6.531	41.595	32.809
LOC111948660	coagulation factor IX-like	-3.8276	2.51597	10.8488	0.000988615	0.0256554	0	0	0.683	1.125	8.322	4.658
LOC101172536	gamma-crystallin M2	-3.81675	4.35425	47.2962	6.1e-12	9.67e-09	0.122	0	5.336	31.551	24.269	22.27
LOC101161165	phosphoethanolamine N-methyltransferase	-3.80965	3.4855	18.1713	2.02e-05	0.00227254	0.327	0.365	1.782	3.847	18.436	15.566
LOC101157394	tenascin-like	-3.80802	3.25491	17.0628	3.62e-05	0.00336589	0.125	0.31	1.503	3.12	13.592	14
LOC101157325	serine--pyruvate aminotransferase	-3.80533	4.00915	10.6748	0.00108606	0.0269812	0	0.365	3.873	3.461	39.417	15.935
LOC101164656	collagen alpha-2(IX) chain	-3.80188	3.10609	18.0164	2.19e-05	0.00239428	0.181	0.248	1.207	3.412	13.227	9.983
LOC101164560	complement C1q-like protein 2	-3.78741	2.8091	14.4222	0.000146071	0.00819634	0	0	1.135	2.038	9.36	8.294
LOC101161439	apolipoprotein A-I	-3.78337	4.93003	18.9668	1.33e-05	0.00171555	0.215	2.765	6.027	15.879	73.49	31.14
LOC101154762	coagulation factor VII	-3.78191	2.90764	11.9804	0.000537641	0.018427	0	0	1.316	1.481	11.702	8.632
serpinf2	serpin family F member 2	-3.75064	4.56373	9.09292	0.00256601	0.0456024	0.055	0	7.183	6.989	49.607	34.587
LOC101155118	formin-binding protein 1	-3.74349	2.50945	15.0601	0.000104141	0.00690073	0.04	0	0.688	2.84	4.025	7.11
LOC101164085	protocadherin alpha-C2	-3.74083	3.35012	17.1366	3.48e-05	0.0033085	0.619	0.242	1.392	3.249	13.966	16.207
LOC101163826	synapsin-1	-3.73268	3.60124	13.9434	0.000188397	0.00989971	0.151	0.521	2.293	2.735	16.704	22.369
LOC101175589	NA	-3.71909	7.22421	10.7455	0.00104535	0.0264422	4.903	3.578	45.179	55.728	353.895	219.788
LOC101170331	prosaposin receptor GPR37L1	-3.71379	4.57932	14.3872	0.000148807	0.00831107	1.543	0.167	5.516	6.758	35.765	49.962
hpn	hepsin	-3.70143	2.93233	11.3003	0.000774942	0.0222673	0.04	0.104	1.307	1.358	12.574	8.34
cpb2	carboxypeptidase B2	-3.69306	2.35081	10.4069	0.00125543	0.029592	0	0.024	0.536	0.813	5.705	4.834
LOC101169995	gamma-crystallin M3-like	-3.68213	3.87413	47.9527	4.37e-12	7.55e-09	0.04	0	3.868	20.628	16.265	15.79
dner	delta/notch like EGF repeat containing	-3.67992	3.25143	16.2356	5.59e-05	0.00444042	0.527	0.302	1.29	3.297	10.163	16.99
LOC101166026	myelin transcription factor 1-like protein	-3.66364	3.14234	14.1393	0.000169761	0.00914787	0.451	0.427	1.017	2.397	9.223	15.808
LOC101159123	alkaline phosphatase	-3.66045	2.13015	9.35683	0.00222156	0.0428637	0	0.119	0.201	1.289	4.738	2.167
LOC101160985	fatty acid-binding protein, liver-type	-3.65688	2.71168	10.4217	0.00124544	0.0294416	0.015	0.208	0.884	1.606	11.569	4.361
LOC101158710	lens fiber membrane intrinsic protein	-3.65006	2.97365	23.4603	1.28e-06	0.000308397	0	0.144	1.422	8.377	6.831	8.02
LOC101157090	early growth response protein 4-like	-3.64404	2.70588	10.736	0.00105074	0.0264731	0	0	1.112	1.304	5.722	10.469
upp2	uridine phosphorylase 2	-3.63502	4.6815	10.008	0.00155859	0.0343091	0	1.538	6.862	5.714	63.024	30.323
LOC101156644	probable glutamate receptor	-3.63343	2.12327	9.20878	0.00240857	0.0438429	0.049	0.057	0.22	0.792	3.275	4.04
LOC101172174	complexin-1	-3.63342	5.55609	18.5631	1.64e-05	0.00203034	2.922	2.679	10.548	16.312	80.085	94.694
LOC101172865	disks large-associated protein 2	-3.62928	2.24383	9.82578	0.00172083	0.0365335	0.148	0.071	0.246	0.84	3.437	5.468
LOC101155634	semaphorin-7A	-3.62911	3.15326	13.0771	0.000298923	0.0131319	0.325	0.261	1.4	1.983	10.459	15.227
LOC101163604	NA	-3.62724	5.15035	13.6227	0.000223467	0.0109275	0.39	1.875	9.923	13.761	77.693	49.763
LOC101157407	retinol dehydrogenase 7-like	-3.61392	2.25454	9.07882	0.00258587	0.0457142	0	0.071	0.417	0.737	5.812	3.326
LOC101168516	gamma-crystallin M3-like	-3.60521	4.11356	38.1897	6.42e-10	6.11e-07	0	0.174	4.975	27.115	19.393	17.29
LOC101169012	gamma-crystallin M2	-3.60194	2.87482	21.0264	4.53e-06	0.000790542	0.294	0	1.141	8.752	5.662	6.505
npc1l1	gene=npc1l1	-3.5992	2.5511	15.0802	0.000103039	0.00687721	0	0.209	0.686	2.843	6.08	5.64
LOC101174227	ependymin-2-like	-3.58168	2.4991	9.45715	0.00210328	0.0416343	0	0	0.844	1.072	8.541	4.026
LOC101174925	ES1 protein, mitochondrial-like	-3.58166	5.78131	28.8172	7.95e-08	2.75e-05	3.595	1.267	15.077	56.958	76.245	91.434
LOC101174347	synapsin-2	-3.57904	4.99429	13.623	0.000223432	0.0109275	2.548	0.407	8.074	9.706	44.318	71.948
LOC101170847	putative defense protein 3	-3.5717	4.80337	55.1172	1.14e-13	3.09e-10	4.413	4.1	0.5	39.194	39.85	29.233
LOC101160002	beta-crystallin A1	-3.56944	5.10724	11.8886	0.0005648	0.0189877	0.076	0.233	12.259	55.332	39.638	41.691
LOC101167637	complement C2	-3.56481	3.10882	11.0309	0.000896068	0.0242116	0.048	0.106	1.86	1.823	15.742	8.781
pipox	pipecolic acid and sarcosine oxidase	-3.56369	2.71609	17.7407	2.53e-05	0.00263141	0	0.045	1.147	7.602	6.219	3.768
LOC101159930	BDNF/NT-3 growth factors receptor	-3.56029	2.42986	9.82576	0.00172085	0.0365335	0.038	0.219	0.494	0.695	5.467	6.341
LOC101157555	beta-crystallin A1	-3.54994	4.57903	27.2856	1.76e-07	5.76e-05	0	0.284	7.78	37.267	25.833	28.652
LOC101171484	potassium voltage-gated channel subfamily A member 2	-3.54751	2.93395	12.9991	0.000311637	0.0134552	0.445	0.248	0.927	1.883	8.289	11.989
LOC101166154	retinol-binding protein 2	-3.54098	5.04763	12.565	0.000393042	0.0155435	0	2.493	9.395	18.894	83.557	27.381
LOC101173357	T-cell immunoglobulin and mucin domain-containing protein 4-like	-3.54078	3.04182	15.7942	7.06e-05	0.00533061	0	0	1.875	3.097	10.409	11.214
gabra1	gamma-aminobutyric acid type A receptor alpha1 subunit	-3.53914	2.83366	11.7254	0.000616518	0.0198098	0.299	0.312	0.823	1.38	7.807	10.762
cyp2p3	NA	-3.53853	5.56487	10.063	0.00151273	0.0337145	0.327	3.83	13.544	13.664	117.624	59.051
fabp2	fatty acid binding protein 2	-3.53749	5.43486	9.42294	0.00214288	0.0418069	0	2.72	13.531	20.995	114.802	36.95
LOC101168472	sodium/potassium-transporting ATPase subunit alpha-3	-3.53612	4.04621	19.9924	7.78e-06	0.00115851	1.493	0.521	3.064	6.842	21.882	31.39
LOC101169856	dnaJ homolog subfamily C member 5	-3.53465	4.08386	20.6283	5.58e-06	0.000914484	1.131	0.822	3.304	7.514	21.231	33.257
LOC101163354	stathmin-2	-3.52249	3.81979	16.8102	4.13e-05	0.00365503	0.244	0.297	3.718	5.71	19.185	24.959
LOC101173951	sodium/potassium/calcium exchanger 3	-3.51888	4.77626	10.7027	0.00106979	0.026811	0	0.489	9.471	15.13	30.713	60.713
LOC101171214	leucine-rich repeat and fibronectin type-III domain-containing protein 5	-3.51735	3.39439	33.0093	9.17e-09	4.72e-06	0.519	0	2.251	11.824	9.665	12.97
LOC101173858	alpha-1,3-mannosyl-glycoprotein 4-beta-N-acetylglucosaminyltransferase C-like	-3.51423	2.7926	18.868	1.4e-05	0.00178838	0.646	0	0.735	8.72	3.554	6.794
lcat	lecithin-cholesterol acyltransferase	-3.51331	2.4719	9.06265	0.00260884	0.0459039	0	0.044	0.812	0.792	7.841	4.506
LOC101158777	beta-synuclein	-3.50579	2.58717	11.8039	0.000591076	0.0193647	0.267	0.159	0.607	1.381	5.928	7.814
LOC101157380	ankyrin-1	-3.50304	4.67607	12.5061	0.00040562	0.0158433	1.662	1.336	5.928	4.633	37.764	56.117
dpyd	dihydropyrimidine dehydrogenase	-3.50069	7.35029	17.6515	2.65e-05	0.00272787	7.253	21.583	34.924	68.738	365.677	245.906
LOC101166288	vesicular glutamate transporter 2.1	-3.49681	3.58746	16.8841	3.97e-05	0.00354844	0.855	0.313	2.266	4.38	14.345	22.089
LOC101165186	proto-oncogene c-Fos	-3.49342	2.5445	9.03267	0.00265196	0.0462804	0.13	0	0.855	0.562	6.374	7.433
LOC101163206	tripartite motif-containing protein 2	-3.49104	2.61569	9.62928	0.001915	0.0391268	0.079	0.078	0.947	0.836	5.975	8.828
fbxo41	F-box protein 41	-3.48705	2.36576	9.37496	0.00219969	0.0425661	0.139	0	0.575	0.64	5.054	5.761
slc6a11	solute carrier family 6 member 11	-3.47875	3.44354	13.2764	0.000268775	0.0122312	0.208	0.27	2.58	2.838	14.96	18.091
gabrb2	gamma-aminobutyric acid type A receptor beta2 subunit	-3.47745	2.66307	11.9101	0.00055829	0.0189877	0.21	0.207	0.773	1.43	6.73	8.325
LOC101165880	potassium voltage-gated channel subfamily D member 2	-3.46852	3.91602	13.0331	0.000306031	0.0132882	0.671	1.318	2.762	2.789	23.691	27.263
fam131a	family with sequence similarity 131 member A	-3.46737	3.03536	13.5017	0.00023835	0.0114492	0.325	0.186	1.449	2.261	9.54	12.642
LOC101163554	bile salt export pump	-3.45886	2.22872	9.34414	0.002237	0.0428953	0	0	0.544	0.662	4.206	4.577
prodh2	proline dehydrogenase 2	-3.45653	2.6147	11.8812	0.000567047	0.0189877	0	0.225	0.904	1.523	7.856	6.186
LOC101161635	LHFPL tetraspan subfamily member 4 protein	-3.45297	3.34043	14.0432	0.000178654	0.00949264	0.695	0.215	1.862	2.778	12.422	17.443
LOC101162519	sterol O-acyltransferase 1	-3.45221	3.68464	14.6315	0.000130709	0.00766161	0	0.094	3.893	8.054	26.286	9.762
LOC101171151	CUGBP Elav-like family member 6	-3.45021	3.92071	15.0695	0.000103625	0.00689214	1.066	0.478	3.319	4.43	20.454	29.087
LOC105354075	desmin	-3.44752	4.51392	17.6236	2.69e-05	0.00275024	0	0	8.338	23.621	28.609	34.467
LOC101175669	thymus-specific serine protease-like	-3.44197	3.00245	22.6361	1.96e-06	0.000409232	0	0	1.909	6.036	8.416	9.204
gria2	glutamate ionotropic receptor AMPA type subunit 2	-3.43946	4.78106	17.2226	3.32e-05	0.00321012	3.308	1.51	5.115	8.325	40.979	56.988
LOC101155674	intestinal-type alkaline phosphatase 1	-3.43912	3.0843	13.8329	0.000199809	0.0102171	0	0.678	1.438	2.91	14.376	8.247
LOC101173740	neurocan core protein	-3.43906	8.10111	13.6928	0.00021528	0.0106788	18.002	11.755	87.559	127.198	435.976	589.492
LOC101175682	receptor-type tyrosine-protein phosphatase N2	-3.43574	4.72853	20.4569	6.1e-06	0.00099157	1.114	1.864	6.705	13.097	34.766	54.363
tpmt	thiopurine S-methyltransferase	-3.42746	3.82889	28.8609	7.78e-08	2.74e-05	0	3.868	0.542	10.828	21.066	17.771
LOC101156888	troponin I, fast skeletal muscle	-3.42721	5.00619	61.5744	4.26e-15	2.03e-11	3.411	4.27	4.056	32.686	43.294	49.65
LOC100529176	NA	-3.42627	8.17261	41.8202	1e-10	1e-07	28.355	24.204	67.209	298.999	416.224	494.564
LOC101167491	neurexin-1a	-3.42581	4.26428	16.5754	4.68e-05	0.00390067	1.467	1.117	4.039	6.242	25.072	39.877
LOC101161285	elongation of very long chain fatty acids protein 4	-3.42273	2.5798	11.356	0.000752041	0.0217406	0.363	0	0.736	1.422	5.502	8.003
sod3	superoxide dismutase 3	-3.4166	4.57299	13.0695	0.000300149	0.013134	0.534	0.536	7.846	9.953	44.972	35.387
LOC101155569	claudin-19-like	-3.41308	2.58764	10.8626	0.000981237	0.0256037	0.225	0.166	0.731	1.135	7.348	6.553
LOC101163858	uncharacterized LOC101163858	-3.39784	2.17456	9.08481	0.00257741	0.0456452	0.079	0.155	0.272	0.996	3.711	3.954
ntrk2	neurotrophic receptor tyrosine kinase 2	-3.39545	2.34945	10.753	0.0010411	0.0264052	0.062	0.061	0.63	1.105	4.708	5.335
gatm	glycine amidinotransferase	-3.39374	5.56191	31.4428	2.05e-08	8.56e-06	3.915	4.956	9.701	36.794	101.085	50.651
LOC101173705	UDP-glucuronosyltransferase 2A1-like	-3.37986	3.59106	13.4218	0.000248713	0.0117395	0.167	0.296	3.344	3.83	15.429	21.406
LOC101174816	cyclin-dependent kinase-like 5	-3.37951	2.54768	13.4869	0.000240232	0.0114569	0.2	0	0.882	1.96	6.556	5.807
LOC101159946	UDP-glucuronosyltransferase 2C1	-3.37679	2.89348	14.4714	0.0001423	0.00806425	0.075	0.445	1.242	2.471	9.315	9.247
LOC101169716	microtubule-associated protein 6 homolog	-3.37426	3.79744	21.8912	2.89e-06	0.000571757	0.356	0.646	3.564	7.798	17.071	23.653
LOC101156684	matrix metalloproteinase-16	-3.37228	3.79352	18.4873	1.71e-05	0.00208559	1.093	0.307	3.154	6.137	16.954	25.246
frrs1l	ferric chelate reductase 1 like	-3.36523	2.44796	11.2924	0.000778269	0.0223292	0.471	0.067	0.388	1.261	5.743	5.629
LOC101171983	capping protein, Arp2/3 and myosin-I linker protein 3	-3.3648	2.83647	18.7435	1.5e-05	0.00187132	0	0.186	1.465	3.96	6.735	9.144
LOC101155370	serine/threonine-protein kinase DCLK1	-3.36136	2.49553	9.39369	0.00217733	0.042263	0	0.169	0.847	0.973	4.629	7.838
nefm	neurofilament medium	-3.36018	3.58527	14.3493	0.000151839	0.00842065	0.147	0.086	3.614	4.494	17.599	18.293
LOC101168335	solute carrier family 35 member G2	-3.35397	2.67926	11.0414	0.000890986	0.0241086	0.717	0.187	0.436	1.452	5.885	9.317
atp1b4	ATPase Na+/K+ transporting family member beta 4	-3.35133	4.64495	18.1944	1.99e-05	0.00227254	1.917	1.88	5.714	8.875	40.226	46.124
LOC101155741	neuronal membrane glycoprotein M6-a	-3.35013	3.66691	15.0896	0.000102525	0.00686814	1.201	0.498	2.398	3.731	16.975	22.589
LOC101163739	acidic mammalian chitinase	-3.34933	3.98163	9.10326	0.00255154	0.0454768	0	0.126	5.615	4.956	33.09	18.1
LOC101164232	tubulin beta-4B chain	-3.34591	4.21322	18.4111	1.78e-05	0.00212976	0.946	1.045	4.738	7.961	25.109	34.948
LOC101167744	SH3 and multiple ankyrin repeat domains protein 1-like	-3.34134	3.42638	18.4232	1.77e-05	0.00212959	0.564	0.649	2.045	4.826	12.35	17.878
LOC111946821	visinin-like protein 1	-3.33637	3.92104	13.9019	0.0001926	0.0100374	1.121	0.748	3.378	4.03	19.421	30.169
uroc1	urocanate hydratase 1	-3.33422	2.75294	9.38767	0.00218449	0.0423582	0	0.088	1.455	1.297	10.916	5.821
LOC101167119	NA	-3.3333	3.85018	34.4553	4.36e-09	2.59e-06	0.067	0.066	4.771	21.198	14.421	15.037
LOC101171075	secretory carrier-associated membrane protein 5	-3.32493	4.569	16.447	5e-05	0.0040844	1.797	1.554	5.792	7.748	36.912	45.038
crygn	crystallin gamma N	-3.32355	4.11278	43.7667	3.7e-11	5.03e-08	0	0.113	6.092	22.77	20.075	19.984
thrsp	thyroid hormone responsive	-3.31973	3.64155	10.2734	0.00134962	0.0311669	1.579	1.193	1.252	2.084	29.294	10.648
hal	histidine ammonia-lyase	-3.31469	2.5524	9.4385	0.00212477	0.0416836	0.216	0.128	0.814	1.077	8.428	4.81
LOC101160590	disks large-associated protein 1-like	-3.31407	2.65165	11.7538	0.000607184	0.0196089	0.376	0	0.965	1.597	6.47	8.048
LOC101164459	gamma-crystallin M3-like	-3.30664	3.78572	37.0784	1.13e-09	9.38e-07	0	0	4.697	19.135	14.065	14.735
crybb1	crystallin beta B1	-3.30484	4.10869	31.4278	2.07e-08	8.56e-06	0.044	0.101	6.181	25.492	17.005	20.02
LOC101171072	protein unc-119 homolog B	-3.30368	3.32761	23.6003	1.19e-06	0.000296767	0.89	0.946	1.168	5.919	11.735	14.25
entpd5	ectonucleoside triphosphate diphosphohydrolase 5	-3.30115	6.66987	19.7678	8.74e-06	0.00122306	3.522	9.737	32.518	93.104	151.566	172.495
LOC101156421	neurofilament light polypeptide	-3.29644	2.82573	11.4001	0.000734396	0.0215915	0.12	0	1.619	1.797	9.903	7.79
LOC101168288	sodium channel protein type 8 subunit alpha	-3.29153	5.01789	15.0287	0.000105891	0.00694569	3.448	1.627	8.279	9.942	47.153	68.887
LOC101170382	actin, alpha cardiac	-3.28452	2.88644	10.4602	0.00121974	0.0290022	0.086	0	1.816	1.734	7.279	11.786
LOC101173040	glutathione S-transferase theta-1-like	-3.28335	3.27631	14.7754	0.000121104	0.00741144	0.654	0.565	1.696	3.347	16.173	10.84
g6pc	NA	-3.28204	5.49583	8.95364	0.00276917	0.047474	0	4.799	15.031	16.587	97.138	64.736
LOC101170536	multidrug and toxin extrusion protein 1	-3.28179	2.72756	10.5416	0.00116717	0.0283581	0	0.144	1.4	1.873	10.316	5.293
LOC101174455	chymotrypsin-like protease CTRL-1	-3.27848	3.6325	31.7004	1.8e-08	7.96e-06	0.104	1.436	2.594	17.765	9.541	14.56
sez6l2	seizure related 6 homolog like 2	-3.27571	2.8109	10.1113	0.00147361	0.0329985	0.435	0.32	0.959	1.167	7.146	10.849
nefh	neurofilament heavy	-3.27459	2.75906	9.5519	0.00199742	0.0401638	0	0	1.631	1.169	8.971	7.976
LOC110013316	gamma-crystallin M2-like	-3.27309	2.3567	10.8694	0.000977647	0.0255451	0.083	0	0.772	4.122	3.63	3.417
LOC101169834	lanosterol 14-alpha demethylase	-3.2726	5.30408	18.1951	1.99e-05	0.00227254	4.32	1.293	11.319	19.318	71.049	64.944
LOC101160190	desmin	-3.26405	3.56749	35.2486	2.9e-09	1.9e-06	0	0	3.934	11.308	13.963	14.371
LOC101162224	ras-related protein Rab-39B	-3.263	3.59357	14.6354	0.000130442	0.00766161	1.124	0.744	2.179	3.491	15.626	21.284
LOC101163140	collagen alpha-1(IX) chain	-3.25769	3.73723	12.8895	0.000330433	0.0138753	0.078	0.1	4.629	5.648	23.185	16.812
LOC101164843	fatty acid-binding protein, intestinal	-3.25153	5.04331	8.82381	0.00297325	0.0494381	0.048	3.901	10.297	12.931	89.23	24.82
LOC101171479	cyclic AMP-responsive element-binding protein 3-like protein 3-A	-3.25046	2.28338	9.8641	0.00168535	0.0361021	0	0.17	0.585	1.277	4.924	3.87
gabbr2	gamma-aminobutyric acid type B receptor subunit 2	-3.24974	3.63618	15.009	0.000106998	0.0069769	0.727	0.72	2.833	4.261	14.61	23.059
LOC100125499	3-hydroxy-3-methylglutaryl-coenzyme A reductase	-3.24923	4.49151	11.7922	0.000594807	0.0194105	1.598	0.431	7.211	8.173	51.818	23.676
LOC101162575	cytochrome P450 4V2	-3.24469	3.54295	10.1338	0.00145579	0.0328104	0	0.583	3.44	3.236	24.469	10.756
LOC101159140	leucine-rich repeat-containing protein 4B	-3.24455	2.68142	10.2465	0.00136948	0.0314666	0.183	0.32	0.976	1.258	6.187	9.147
st8sia5	ST8 alpha-N-acetyl-neuraminide alpha-2,8-sialyltransferase 5	-3.24365	2.51259	9.8394	0.00170814	0.0363854	0.491	0.086	0.57	1.016	5.405	7.175
LOC101157942	N-terminal EF-hand calcium-binding protein 1	-3.23092	2.2814	9.31091	0.00227793	0.0432157	0.072	0.16	0.535	0.884	3.932	5.22
LOC101174684	solute carrier organic anion transporter family member 1C1	-3.22793	2.68033	13.2141	0.00027785	0.0125243	0.081	0.524	0.885	9.042	2.995	4.503
gap43	growth associated protein 43	-3.22363	4.76867	20.2622	6.75e-06	0.00105279	1.947	2.097	7.404	12.911	41.819	49.117
LOC101174608	complement component C7	-3.216	3.66122	15.7275	7.32e-05	0.00543566	0.611	1.212	2.641	4.215	19.569	18.871
LOC101156992	fructose-1,6-bisphosphatase 1	-3.21482	5.80411	12.5844	0.00038897	0.0154468	2.499	6.689	16.326	17.113	130.254	74.846
atp2b3	ATPase plasma membrane Ca2+ transporting 3	-3.21243	3.72799	12.0836	0.000508661	0.0179111	1.292	0.344	3.171	3.019	18.155	24.032
LOC101169395	RALY RNA binding protein like	-3.20066	3.1542	13.2059	0.000279069	0.012545	0.792	0.287	1.638	2.623	10.222	14.126
snca	NA	-3.19747	3.30729	17.952	2.27e-05	0.00243467	0.635	1.056	1.486	4.469	11.345	15.301
stmn2	stathmin 2	-3.19553	4.16921	16.6191	4.57e-05	0.00384562	1.251	0.78	5.155	7.349	25.661	31.979
LOC101173945	melanopsin-A	-3.19355	4.01156	24.5259	7.33e-07	0.000196426	4.584	0	1.512	11.87	18.348	26.878
LOC101161489	gamma-crystallin M2	-3.19273	2.42721	11.4509	0.000714608	0.0211733	0	0.033	1.009	4.279	3.741	4.174
LOC101171037	interleukin-1 receptor accessory protein-like 1-B	-3.19097	2.26113	9.01675	0.00267516	0.0464297	0	0	0.765	0.811	4.685	4.232
LOC101175145	WD repeat-containing protein 47	-3.18634	5.03128	37.2775	1.02e-09	8.86e-07	4.604	4.322	5.064	25.648	40.079	60.515
LOC101174416	ADP-ribosylation factor 3	-3.18311	4.66792	12.4537	0.000417175	0.0161291	0.931	0.911	9.331	10.871	34.965	50.12
LOC101162245	tubulin beta-2B chain	-3.17513	4.21665	14.5028	0.000139952	0.00801857	1.169	0.902	5.543	6.371	29.748	31.22
LOC101171999	glutamate receptor 3	-3.16426	3.69587	15.414	8.63e-05	0.00610579	1.494	0.831	2.429	4.435	15.557	23.854
LOC101163542	gamma-crystallin M2-like	-3.16096	3.31853	24.2098	8.64e-07	0.000225115	0.038	0.074	3.205	13.711	10.137	7.595
LOC101159223	protein FAM131A	-3.15365	3.09428	22.2479	2.4e-06	0.000490105	0.483	0.286	1.849	7.807	7.552	10.034
lmtk3	lemur tyrosine kinase 3	-3.15223	2.9428	13.8593	0.000197017	0.0101288	0.553	0.403	1.252	2.708	8.069	11.028
LOC101165386	vesicular inhibitory amino acid transporter	-3.15138	2.79219	9.4542	0.00210666	0.0416558	0.681	0.135	1.024	1.247	6.198	11.183
LOC101164657	chondroitin sulfate proteoglycan 5	-3.15029	3.30078	20.9236	4.78e-06	0.000814178	0.413	0	2.877	6.249	10.313	14.364
ptprn2	protein tyrosine phosphatase, receptor type N2	-3.14879	2.7939	16.6296	4.54e-05	0.00384129	0.274	0.357	1.21	3.489	6.772	8.395
LOC101161806	synaptotagmin-2	-3.14639	5.58048	16.5791	4.67e-05	0.00390067	4.703	5.027	12.552	16.008	80.237	92.523
b4galnt4	beta-1,4-N-acetyl-galactosaminyltransferase 4	-3.13949	2.50462	10.6114	0.00112392	0.0276448	0.473	0.242	0.517	1.272	5.742	6.339
LOC101167965	indoleamine 2,3-dioxygenase 2	-3.13651	3.66346	14.5953	0.000133248	0.00775117	0	0.985	3.8	5.094	20.97	16.441
LOC101174515	regulating synaptic membrane exocytosis protein 3	-3.13264	2.98522	9.01384	0.00267942	0.0464338	0.511	0	1.884	1.115	10.85	10.752
LOC101172667	hippocalcin-like protein 4	-3.12958	5.28937	13.7611	0.000207589	0.0104656	3.711	2.019	12.715	14.721	51.22	86.651
LOC101172219	proline-rich transmembrane protein 2	-3.11947	4.58446	14.5455	0.000136814	0.0078863	1.963	0.971	7.781	9.347	35.454	44.748
cpne7	copine 7	-3.11557	2.28972	9.43991	0.00212314	0.0416836	0.126	0.151	0.59	1.601	2.917	5.558
LOC101158391	liprin-alpha-3	-3.11112	2.97604	10.2208	0.00138869	0.0317495	0.311	0.683	1.378	1.532	8.158	12.801
LOC101162633	liver-expressed antimicrobial peptide 2	-3.10575	3.91619	18.9601	1.33e-05	0.00171555	0	2.147	3.914	7.758	23.966	20.748
LOC101163466	perforin-1-like	-3.09581	4.38446	10.6342	0.00111017	0.0274255	0	1.04	8.414	10.205	24.777	41.601
LOC101157106	syntaxin-1B	-3.09319	3.60196	13.5063	0.000237764	0.0114492	0.934	0.65	3.032	3.605	16.227	20.391
LOC101174673	proline-rich protein 12	-3.08054	4.31137	16.7205	4.33e-05	0.00372791	1.66	0.941	6.125	8.852	27.218	36.126
LOC101159273	noelin	-3.07884	3.34194	11.4509	0.00071458	0.0211733	0.44	0.604	2.588	2.414	13.103	16.353
LOC101166052	rho GDP-dissociation inhibitor 2	-3.07382	2.74076	12.5019	0.000406533	0.0158464	0.138	0	1.694	2.262	7.375	7.892
stmn4	stathmin 4	-3.07369	2.97281	11.4414	0.000718246	0.021215	0.379	0.167	1.899	2.053	9.902	10.399
map1a	microtubule associated protein 1A	-3.06737	5.02727	19.293	1.12e-05	0.00148816	3.34	2.643	9.478	16.444	41.08	67.484
LOC101174072	FYVE, RhoGEF and PH domain-containing protein 1	-3.06543	2.66959	14.1715	0.000166876	0.00904364	0.516	0.061	1.088	2.9	5.507	7.759
LOC101167169	gamma-aminobutyric acid receptor subunit beta-2	-3.06185	3.59011	10.9895	0.000916293	0.0245402	1.095	0.19	3.418	3.116	13.683	22.958
dpysl5	dihydropyrimidinase like 5	-3.05397	3.79929	18.2724	1.91e-05	0.00222521	1.893	0.776	2.952	6.295	17.528	23.647
LOC101164199	visinin-like protein 1	-3.05358	4.21865	15.2122	9.61e-05	0.00657424	1.602	1.014	5.595	7.212	24.808	34.92
LOC101168539	prickle-like protein 2	-3.04808	2.64007	12.2638	0.000461826	0.0169707	0.432	0.697	0.485	2.377	4.965	8.235
LOC101173373	proteolipid protein DM beta	-3.04351	5.34406	17.1697	3.42e-05	0.00328407	5.401	3.477	11.015	15.748	59.318	82.64
mttp	microsomal triglyceride transfer protein	-3.04228	4.13028	17.3789	3.06e-05	0.00300179	0.331	2.248	5.056	8.339	29.147	24.694
LOC101175316	3-oxo-5-beta-steroid 4-dehydrogenase	-3.03862	3.6618	18.3635	1.83e-05	0.00215644	0.989	1.247	2.778	5.958	20.574	15.567
bcan	brevican	-3.03775	3.84487	22.9625	1.65e-06	0.000356328	0.574	0.5	4.906	10.028	16.917	22.431
LOC101168450	hepatocyte growth factor-like protein	-3.03529	3.673	14.6844	0.000127092	0.00764117	0.235	0.21	4.764	6.912	21.556	14.077
gad2	glutamate decarboxylase 2	-3.03447	3.60416	11.3574	0.000751472	0.0217406	1.601	0.809	2.357	2.646	13.934	23.554
otos	otospiralin	-3.03127	2.65123	11.504	0.000694469	0.0208744	0.201	0.218	1.252	2.452	8.572	4.737
LOC101170357	thrombospondin type-1 domain-containing protein 7A	-3.02695	3.35884	18.1819	2.01e-05	0.00227254	1.246	0.388	2.144	4.911	12.828	14.489
eno2	enolase 2	-3.01907	4.20959	15.4356	8.54e-05	0.00608185	2.582	0.95	4.725	6.616	26.446	33.162
LOC101175213	low-density lipoprotein receptor-related protein 11	-3.01797	4.91471	16.932	3.87e-05	0.00349266	0.878	2.923	11.054	18.732	53.795	41.532
LOC101165388	solute carrier family 12 member 5	-3.01641	7.00668	15.2429	9.45e-05	0.00651498	18.107	11.065	39.197	49.427	208.047	261.823
LOC101156359	ras-related protein Rab-6B	-3.01221	4.21714	11.9806	0.000537561	0.018427	0.812	0.966	6.778	6.369	29.207	30.978
LOC101156610	uncharacterized LOC101156610	-3.01022	3.06694	12.7732	0.000351614	0.01454	1.103	0.861	0.832	8.787	12.724	2.787
LOC101175177	transmembrane protein 132D-like	-3.00949	5.05184	27.5607	1.52e-07	5.08e-05	7.87	1.726	6.389	23.762	44.741	58.021
matn1	matrilin 1, cartilage matrix protein	-3.00081	5.10751	11.5559	0.000675343	0.0207605	1.008	2.473	14.246	18.51	72.315	40.474
LOC101173961	transmembrane protein 120A	-2.9953	4.48264	16.3582	5.24e-05	0.00426192	0	1.536	9.249	18.348	36.416	27.111
LOC110013344	translation initiation factor IF-2-like	-2.99471	5.88543	59.4435	1.26e-14	4.79e-11	9.043	7.78	13.248	64.787	82.494	85.509
LOC101164324	ectonucleotide pyrophosphatase/phosphodiesterase family member 2	-2.99067	6.43432	13.7928	0.000204122	0.0103541	9.431	9.682	27.052	27.82	179.316	137.127
LOC101162163	collagen alpha-1(I) chain	-2.98537	11.9118	35.478	2.58e-09	1.75e-06	415.809	574.317	1133.87	4122.78	6118.1	5529.31
LOC101158965	voltage-gated potassium channel subunit beta-3	-2.98434	2.65536	8.80018	0.00301201	0.0497451	0.393	0.092	1.264	1.279	5.133	9.402
LOC101166021	contactin-1	-2.98159	3.35749	16.9589	3.82e-05	0.00346007	1.182	0.386	2.329	4.8	11.719	15.577
LOC101159587	tubulin alpha-1B chain	-2.98054	4.49711	17.8505	2.39e-05	0.00249752	2.238	2.078	6.412	9.797	32.749	40.26
nrgn	neurogranin	-2.96507	3.50412	14.2217	0.000162489	0.00888181	1.064	0.453	3.061	4.205	13.912	18.455
atp2b2	ATPase plasma membrane Ca2+ transporting 2	-2.96474	3.38571	11.1515	0.000839646	0.0233164	0.736	0.952	2.381	2.444	12.06	18.376
LOC101166848	partial=true	-2.96273	4.05781	30.8401	2.8e-08	1.11e-05	0.113	0.372	7.073	21.448	18.022	19.102
LOC101156813	aggrecan core protein	-2.96175	3.17601	11.5341	0.000683321	0.0208744	0.14	0.029	3.181	3.539	14.18	9.313
ppp1r3g	protein phosphatase 1 regulatory subunit 3G	-2.96164	2.47645	9.53539	0.00201548	0.0403562	0	0.495	0.868	1.156	5.719	5.853
LOC101167118	protein bassoon	-2.95947	4.93216	15.0072	0.0001071	0.0069769	4.283	1.959	9.156	11.576	41.829	61.938
LOC101175406	nucleoside diphosphate kinase, mitochondrial	-2.95908	2.43348	8.80266	0.00300791	0.0497451	0.039	0.101	1.142	1.371	6.788	3.894
ttyh1	tweety family member 1	-2.95894	3.16142	12.4411	0.000419994	0.0162051	1.094	0.394	1.748	2.648	10.668	13.338
scg5	secretogranin V	-2.95815	3.39808	12.3417	0.000442952	0.0167179	1.042	0.131	2.996	3.319	13.341	16.578
LOC101169874	glutamate receptor ionotropic, NMDA 1	-2.95782	3.74036	13.9481	0.000187923	0.00989971	1.697	0.697	3.317	4.682	15.552	24.623
astn1	astrotactin 1	-2.95617	2.99185	12.6397	0.000377631	0.0151227	0.259	0.257	2.195	3.028	7.897	11.689
LOC101172238	calmodulin-binding transcription activator 1	-2.95291	4.18679	12.9428	0.000321155	0.0136667	2.324	1.738	4.357	4.626	26.358	33.686
LOC101170754	copine-8	-2.94551	4.01286	15.3896	8.75e-05	0.00616236	1.465	1.298	4.58	6.227	21.27	28.706
LOC101175068	glomulin-like	-2.94533	3.4017	22.113	2.57e-06	0.000514718	2.671	0	1.469	6.921	11.581	14.751
LOC101164923	synaptic vesicle glycoprotein 2A	-2.94228	3.93725	12.9964	0.000312098	0.0134552	1.367	1.051	4.503	4.842	19.356	28.621
LOC101172495	transcriptional repressor scratch 1	-2.94195	3.50163	13.1833	0.000282456	0.0126124	1.538	0.619	2.453	3.361	16.791	16.199
LOC101169237	caytaxin	-2.94105	3.56629	11.0615	0.000881392	0.023917	0.52	0.629	3.846	3.209	16.155	19.167
slc1a4	solute carrier family 1 member 4	-2.93694	2.4793	10.1951	0.00140815	0.0320022	0.14	0.564	0.689	1.561	4.557	6.629
fabp7	NA	-2.92887	4.2804	16.4909	4.89e-05	0.00404298	2.121	1.135	6.083	8.603	32.879	27.996
LOC101163161	pituitary adenylate cyclase-activating polypeptide type I receptor	-2.9279	2.63168	8.98456	0.0027227	0.0469809	0.616	0.55	0.579	1.053	6.064	8.161
LOC101167350	solute carrier family 15 member 1	-2.92786	3.91297	16.6978	4.38e-05	0.00375573	2.309	1.863	2.523	6.742	28.274	16.441
LOC101172441	disabled homolog 1	-2.92784	2.4495	9.79389	0.00175093	0.0369657	0.376	0.349	0.614	1.556	4.055	6.659
LOC101169032	protein tyrosine phosphatase domain-containing protein 1-like	-2.91935	4.59817	19.8515	8.37e-06	0.00119704	2.844	0.491	8.911	17.282	40.468	31.254
LOC101173205	hippocalcin-like protein 1	-2.91812	2.52168	9.04433	0.00263511	0.0461981	0.249	0.053	1.216	1.16	5.428	6.842
LOC105353621	NA	-2.90827	3.4645	15.5396	8.08e-05	0.00591116	1.12	0.685	2.75	4.842	17.722	12.497
LOC101169258	heat shock protein HSP 90-alpha 1	-2.90767	7.20294	47.1306	6.64e-12	9.72e-09	27.606	28.087	24.684	246.631	165.662	177.932
LOC101155094	vesicle-fusing ATPase	-2.9062	3.89267	14.3088	0.000155135	0.00855355	1.389	0.817	4.608	5.891	17.921	26.964
scn2b	sodium voltage-gated channel beta subunit 2	-2.90584	2.66146	9.06108	0.00261108	0.0459039	0.336	0.193	1.339	1.228	6.189	8.394
LOC101173674	solute carrier organic anion transporter family member 1C1	-2.90452	4.08552	15.8802	6.75e-05	0.00515503	0.102	2.545	5.398	8.391	27.879	23.045
LOC101171695	dual specificity protein phosphatase 18-like	-2.90367	4.42693	33.0335	9.06e-09	4.72e-06	2.372	3.572	4.517	20.792	20.105	37.058
col10a1	collagen type X alpha 1 chain	-2.90282	8.97286	26.9435	2.09e-07	6.75e-05	51.156	63.992	178.484	606.835	755.233	672.661
kcnc1	potassium voltage-gated channel subfamily C member 1	-2.90276	2.47914	10.7386	0.00104925	0.0264731	0.414	0.31	0.706	1.749	4.716	6.242
LOC101156445	V-type proton ATPase 116 kDa subunit a	-2.90169	3.16334	11.1694	0.000831577	0.023228	0.743	0.298	2.358	2.569	9.684	14.357
LOC101161692	papilin	-2.89881	6.18287	36.622	1.43e-09	1.14e-06	7.606	8.93	23.904	80.29	108.753	97.07
LOC101160521	neurofilament light polypeptide	-2.89662	5.01681	10.9581	0.000931959	0.0248636	2.445	1.474	13.673	12.857	47.119	62.219
LOC101163499	neurofilament light polypeptide	-2.88749	3.12603	11.6845	0.000630229	0.0200753	0	0	3.34	3.597	12.119	9.926
LOC101169841	sodium channel protein type 2 subunit alpha	-2.88269	3.14376	9.44424	0.00211813	0.0416836	0.456	1.291	1.59	1.474	10.89	13.661
LOC101168545	potassium voltage-gated channel subfamily C member 1-like	-2.88077	3.37159	12.3432	0.000442596	0.0167179	0.474	0.479	3.332	3.636	12.309	16.316
LOC101167113	immunoglobulin-like and fibronectin type III domain-containing protein 1	-2.87669	3.80568	34.6087	4.03e-09	2.47e-06	0.214	0.102	6.038	15.792	15.668	15.821
LOC105355769	pro-neuregulin-3, membrane-bound isoform	-2.87513	4.0351	9.2936	0.00229956	0.0432746	1.758	0	6.276	4.88	21.086	30.923
LOC101167695	transmembrane protein 59-like	-2.87496	3.90404	12.9931	0.000312648	0.0134552	0.969	0.809	5.301	5.517	22.179	23.36
LOC101157288	microtubule-associated protein 1A	-2.87494	5.56905	12.7594	0.00035422	0.0145844	4.465	4.525	17.642	16.607	79.371	87.291
gabrd	gamma-aminobutyric acid type A receptor delta subunit	-2.87354	2.8412	9.73104	0.00181182	0.0377899	0.544	0.219	1.642	1.606	7.514	10.082
LOC101170589	BTB/POZ domain-containing protein 17	-2.87327	3.65395	23.029	1.6e-06	0.000348903	1.295	0.364	3.903	8.277	16.934	16.169
LOC101172108	secretogranin-2	-2.87203	3.04027	10.6778	0.00108427	0.0269812	0.279	0.751	1.997	2.366	7.972	13.21
LOC101160595	nuclear factor 7, ovary	-2.86555	2.8368	15.1517	9.92e-05	0.00669619	0	0.399	1.989	4.447	9.145	5.511
LOC101174592	sodium- and chloride-dependent GABA transporter 1-like	-2.86387	3.51881	12.1143	0.000500379	0.0177578	1.285	0.526	3.156	3.498	13.659	19.58
prss35	serine protease 35	-2.85628	4.05641	34.7032	3.84e-09	2.43e-06	2.342	1.399	4.215	13.825	21.663	22.281
elavl4	ELAV like RNA binding protein 4	-2.85603	4.14472	15.1588	9.88e-05	0.00669619	0.915	1.534	6.328	8.242	23.194	30.666
atp1b3	ATPase Na+/K+ transporting subunit beta 3	-2.84357	4.15564	13.6032	0.000225801	0.0110133	1.435	1.54	5.933	6.355	26.24	29.919
LOC101159172	putative methyltransferase DDB_G0268948	-2.83997	2.34606	8.93415	0.00279888	0.0477406	0	0.537	0.672	1.798	5.019	3.806
dpp10	dipeptidyl peptidase like 10	-2.83193	2.4369	9.5476	0.00200211	0.0402156	0.352	0.145	0.92	1.461	4.332	6.194
LOC101172110	serine/threonine-protein kinase SBK1	-2.82879	4.09052	17.5614	2.78e-05	0.00278493	1.855	1.801	4.749	8.127	20.817	30.353
LOC101173249	vesicle-associated membrane protein 2	-2.82824	4.46069	8.85198	0.00292772	0.0490878	0.789	0.625	10.585	9.44	30.639	39.36
col1a2	collagen type I alpha 2 chain	-2.82507	11.4953	33.2377	8.16e-09	4.43e-06	349.595	484.187	917.63	3054.54	4609.45	3992.91
LOC101167938	myelin transcription factor 1	-2.82382	3.56032	13.9312	0.000189628	0.00993694	1.511	0.5	3.278	4.378	15.779	17.789
slc6a17	solute carrier family 6 member 17	-2.82266	2.40746	9.43469	0.00212919	0.0416836	0.413	0.306	0.64	1.373	4.254	5.889
fgfbp3	fibroblast growth factor binding protein 3	-2.82191	4.05562	12.8142	0.000344001	0.01435	2.24	1.373	4.614	4.8	25.266	27.448
LOC101165591	glucagon family neuropeptides	-2.81767	2.82027	10.7622	0.00103594	0.0263851	0.228	0.58	1.623	2.198	6.593	9.904
lgi1	leucine rich glioma inactivated 1	-2.81698	2.64246	11.5217	0.000687885	0.0208744	0.627	0.177	1.126	2.092	6.003	7.248
hhatl	hedgehog acyltransferase like	-2.81398	5.50286	30.7287	2.97e-08	1.15e-05	4.846	8.376	12.277	33.441	72.636	67.508
LOC101173029	glutamate receptor ionotropic, kainate 2	-2.81311	2.52942	9.17052	0.00245945	0.0445561	0.582	0.331	0.737	1.239	5.27	6.9
LOC101161456	actin, alpha cardiac	-2.8125	3.93572	19.6191	9.45e-06	0.00131241	1.227	1.773	4.435	8.271	19.839	24.05
tm4sf5	transmembrane 4 L six family member 5	-2.81047	3.52023	15.4656	8.4e-05	0.00605401	0	0.981	4.19	6.268	17.507	12.815
LOC101165039	opioid-binding protein/cell adhesion molecule	-2.80891	3.2973	11.5042	0.000694385	0.0208744	0.87	0.731	2.54	2.914	15.718	11.226
gnao1	G protein subunit alpha o1	-2.80822	3.89102	13.8525	0.000197738	0.0101385	1.019	0.9	5.362	6.472	17.956	25.863
LOC101165433	unconventional myosin-X	-2.806	2.50667	9.78215	0.00176214	0.037079	0.303	0.144	1.163	1.604	4.74	6.715
gabrg2	gamma-aminobutyric acid type A receptor gamma2 subunit	-2.80567	3.33131	12.1271	0.00049694	0.0176688	1.124	0.814	2.335	3.107	11.417	16.34
grid2ip	Grid2 interacting protein	-2.80207	2.45881	9.82942	0.00171742	0.0365335	0.523	0.129	0.847	1.753	4.042	6.494
elmod1	ELMO domain containing 1	-2.79913	3.0209	10.6058	0.00112732	0.0276635	0.906	0.475	1.721	2.231	8.184	12.522
LOC101165077	gamma-enolase	-2.7987	3.34898	11.4813	0.000702984	0.0210254	0.729	0.194	3.512	3.461	12.585	15.325
LOC105354388	deoxynucleoside triphosphate triphosphohydrolase SAMHD1-like	-2.79714	3.15562	20.1074	7.32e-06	0.00111413	2.105	0.481	0.972	7.771	10.529	7.758
snap25	synaptosome associated protein 25	-2.79641	5.43948	10.4922	0.00119877	0.0287553	4.755	2.38	18.535	15.493	66.338	83.835
LOC101168142	serine/threonine-protein phosphatase 2B catalytic subunit alpha isoform	-2.79125	2.84939	12.8096	0.000344836	0.0143533	0.695	0.35	1.511	2.9	6.842	9.487
nsg1	neuronal vesicle trafficking associated 1	-2.79098	3.13493	11.4636	0.000709726	0.0211274	0.856	0.573	2.106	2.536	10.579	12.503
gphn	gephyrin	-2.79001	3.75267	14.6563	0.000129	0.00764435	2.348	1.081	2.957	5.188	16.234	23.225
LOC101173090	uncharacterized LOC101173090	-2.78767	7.17704	12.4155	0.00042579	0.0163624	9.02	12.609	70.232	136.377	207.33	230.464
LOC101165978	dedicator of cytokinesis protein 3	-2.78571	2.45507	9.90831	0.00164534	0.035606	0.265	0.12	1.126	2.565	3.708	5.954
LOC101160379	formin-like protein 2	-2.78093	3.51854	9.59164	0.00195465	0.0398088	0.218	0.279	4.878	22.083	5.761	8.603
rab3c	RAB3C, member RAS oncogene family	-2.77764	3.05623	11.2008	0.000817627	0.0229733	0.402	0.609	2.277	2.538	9.463	11.713
LOC101157906	clathrin coat assembly protein AP180	-2.77691	2.82948	11.4036	0.00073303	0.0215915	0.644	0.391	1.488	2.284	7.226	9.287
LOC101166164	collagen alpha-1(XXVIII) chain-like	-2.77629	3.69375	26.2769	2.96e-07	9.22e-05	0.186	0	5.979	15.879	14.209	12.514
LOC101165402	septin-8-A	-2.76817	2.76198	10.7535	0.0010408	0.0264052	0.67	0.136	1.535	2.07	6.737	8.666
LOC101174103	translation initiation factor IF-2	-2.75849	2.56945	10.21	0.00139682	0.0318588	0.775	0.25	0.794	1.873	4.838	7.293
LOC101171843	acetylcholinesterase collagenic tail peptide	-2.75683	3.21248	8.80207	0.00300888	0.0497451	0	0.291	3.736	2.774	14.168	10.535
LOC105353719	uncharacterized LOC105353719	-2.75496	7.43768	13.061	0.000301515	0.013134	24.835	15.997	69.3	200.667	389.205	93.22
map1b	microtubule associated protein 1B	-2.75355	4.18109	13.9681	0.000185934	0.00982455	1.112	1.362	7.224	8.416	26.218	28.684
LOC101175325	disabled homolog 2-interacting protein-like	-2.75308	4.7757	18.1465	2.05e-05	0.00228872	4.56	4.014	6.621	13.008	32.443	55.246
LOC101154880	collagen alpha-1(XI) chain	-2.75002	5.86848	30.3149	3.67e-08	1.4e-05	8.142	8.595	18.211	45.122	92.639	87.487
LOC105353898	cortexin-1-like	-2.74441	3.61364	22.9448	1.67e-06	0.000356328	0	2.535	3.258	9.003	12.679	17.813
LOC101167710	double C2-like domain-containing protein alpha	-2.74435	2.40959	8.95063	0.00277374	0.0474906	0.53	0.28	0.638	1.339	4.142	5.983
LOC101158336	green-sensitive opsin	-2.73916	3.64484	19.3859	1.07e-05	0.00143058	1.204	0.132	4.715	7.963	16.388	16.253
LOC101166208	transcription factor COE3-like	-2.72935	2.74042	12.2814	0.000457485	0.0169635	0	0.8	1.535	2.764	6.016	8.226
lrrc7	NA	-2.71448	2.47638	9.79164	0.00175307	0.0369699	0.055	0.173	1.417	2.964	5.684	3.821
LOC101168360	retinol dehydrogenase 8-like	-2.71119	3.68711	22.114	2.57e-06	0.000514718	1.938	0.16	4.264	8.829	15.149	18.019
gabra5	gamma-aminobutyric acid type A receptor alpha5 subunit	-2.70786	2.40259	8.97451	0.00273771	0.047171	0.336	0.046	1.095	2.173	3.01	6.168
ftcd	formimidoyltransferase cyclodeaminase	-2.70609	4.28637	12.652	0.000375165	0.0150557	1.166	3.521	6.04	6.778	34.85	26.745
LOC101155377	testican-2	-2.7006	4.05737	13.0292	0.000306671	0.0132882	1.657	1.103	6.234	6.534	23.989	26.489
LOC101166962	protein FAM19A1	-2.69692	2.92779	12.3216	0.000447746	0.016749	1.033	0	1.963	3.186	7.145	10.368
csmd1	CUB and Sushi multiple domains 1	-2.69677	3.49106	18.3908	1.8e-05	0.00213905	0.766	0.258	4.361	7.645	11.297	16.465
LOC105358172	UPF0606 protein KIAA1549-like	-2.69645	3.04279	11.5601	0.00067383	0.0207605	0.581	0.859	1.963	2.871	8.188	12.164
LOC101160211	synaptophysin	-2.68928	3.19452	10.6642	0.00109227	0.0270535	0.985	0.382	2.676	2.782	9.922	14.189
LOC101168799	mitogen-activated protein kinase 10	-2.68555	4.00723	10.9412	0.000940487	0.0250495	0.997	0.721	7.099	6.594	21.494	26.586
erc2	ELKS/RAB6-interacting/CAST family member 2	-2.68282	3.192	9.89364	0.00165851	0.0357449	1.16	0.317	2.573	2.336	10.505	13.957
cntn2	contactin 2	-2.68133	2.83305	9.66312	0.00188004	0.0386127	0.174	0.342	2.214	2.444	5.857	10.438
unc45b	unc-45 myosin chaperone B	-2.67574	4.94505	36.2949	1.7e-09	1.29e-06	5.696	5.517	6.845	51.412	28.538	33.409
LOC101167262	creatine kinase B-type	-2.67028	6.98482	11.7476	0.000609233	0.0196089	19.406	8.929	56.305	66.058	192.321	238
LOC100529177	NA	-2.66961	5.03344	10.3805	0.00127352	0.0298705	2.008	1.428	17.255	22.164	53.599	45.22
s100b	S100 calcium binding protein B	-2.66639	4.39317	10.851	0.00098744	0.0256554	0.338	1.881	10.167	11.484	32.199	30.519
nrsn1	neurensin 1	-2.66222	3.24704	11.1584	0.000836506	0.0232643	0.693	0.937	2.701	2.847	12.119	13.188
LOC101157079	protocadherin-1	-2.66202	3.67035	12.3304	0.00044564	0.016749	1.643	0.999	3.855	4.149	18.443	18.506
atl1	atlastin GTPase 1	-2.66163	2.48971	9.08576	0.00257607	0.0456452	0.567	0.307	0.868	1.568	4.384	6.646
LOC101165333	RNA-binding protein Nova-1	-2.66048	3.55165	9.80818	0.00173737	0.036802	1.552	1.443	2.795	2.36	14.8	19.92
LOC101171042	GTP-binding protein Di-Ras1	-2.65901	3.67521	11.0681	0.000878262	0.023917	1.745	0.516	4.319	4.07	15.714	21.528
LOC101161368	lens fiber major intrinsic protein	-2.65113	3.36264	22.6596	1.93e-06	0.000408749	0.271	0.388	4.204	11.622	9.903	9.9
scg2	secretogranin II	-2.64723	2.75373	10.7906	0.00102017	0.026118	0.479	0.827	1.202	2.135	6.753	8.204
LOC101155008	endophilin-A1	-2.64087	4.01195	15.4447	8.5e-05	0.00608185	2.33	1.642	4.878	7.077	20.622	26.947
pcsk1	proprotein convertase subtilisin/kexin type 1	-2.63924	2.52778	9.52549	0.00202638	0.0404044	0.23	0.544	1.098	1.679	4.867	6.631
LOC101165391	kinesin heavy chain	-2.63704	3.68585	12.3831	0.000433232	0.0165149	1.234	0.867	4.635	4.824	16.914	19.858
nell2	neural EGFL like 2	-2.63488	3.12208	18.0959	2.1e-05	0.00232991	0.406	0.278	3.171	8.704	6.727	9.596
msmo1	methylsterol monooxygenase 1	-2.63307	5.07473	13.1666	0.00028498	0.0126633	6.706	3.559	10.575	12.735	70.87	40.463
LOC101168118	synaptophysin	-2.61081	4.25836	13.0776	0.00029885	0.0131319	2.807	1.579	6.79	7.29	26.18	32.968
LOC101155997	uncharacterized LOC101155997	-2.60947	3.73892	10.7315	0.00105328	0.0265019	0	1.47	5.811	9.855	24.728	8.648
LOC101168745	alpha-synuclein-like	-2.608	3.6058	11.2541	0.000794467	0.0225895	0.938	0.598	4.88	4.599	15.256	18.87
LOC101156240	dihydropyrimidinase-related protein 2	-2.60101	2.7055	11.8066	0.000590225	0.0193647	0.485	0.631	1.323	3.022	5.157	7.968
LOC101167104	sodium-driven chloride bicarbonate exchanger	-2.59886	4.53766	12.686	0.000368405	0.0149926	3.675	1.757	8.727	9.193	30.28	43.173
LOC100533512	transient receptor potential cation channel subfamily M member 3	-2.59802	3.17156	11.5997	0.000659626	0.0206737	1.05	0.871	2.237	3.571	8.073	14.433
LOC101157008	5-beta-cholestane-3-alpha,7-alpha-diol 12-alpha-hydroxylase	-2.59379	3.37584	13.2021	0.000279629	0.012545	1.249	1.374	2.48	4.25	16.031	11.143
LOC101158921	uncharacterized LOC101158921	-2.59058	2.79389	9.29139	0.00230233	0.0432746	0.306	0.411	2.046	1.839	7.864	8.075
LOC101163609	microtubule-associated protein 4	-2.58995	5.03653	11.6431	0.000644408	0.0203959	4.455	2.515	14.265	13.354	46.867	60.377
kif5c	kinesin family member 5C	-2.58595	2.69802	8.94575	0.00278116	0.0475429	0.294	0.565	1.593	1.904	5.244	8.853
LOC101170749	synaptosomal-associated protein 25-A	-2.58372	5.18124	12.4658	0.000414481	0.0161232	4.527	1.882	17.6	22.022	51.774	60.411
syn2	synapsin II	-2.57821	2.49694	9.3103	0.0022787	0.0432157	0.539	0.422	0.908	1.861	4.253	6.489
LOC101156311	ephrin type-B receptor 2-like	-2.57774	2.70887	9.96757	0.00159322	0.0348572	1.043	0.392	1.051	2.258	5.289	8.61
LOC101172909	PR domain zinc finger protein 12	-2.57624	3.78005	9.626	0.00191842	0.0391547	0	0	7.882	12.043	14.598	18.167
ywhag	tyrosine 3-monooxygenase/tryptophan 5-monooxygenase activation protein gamma	-2.57573	3.76754	11.3909	0.000738059	0.0215999	1.064	1.144	5.35	5.081	16.577	22.682
LOC101173028	gene=LOC101173028	-2.57523	2.78469	10.9014	0.000960894	0.0253511	1.141	0.337	1.258	2.403	6.612	8.539
LOC101157467	peptidyl-prolyl cis-trans isomerase FKBP9	-2.57458	5.10992	35.7953	2.19e-09	1.6e-06	5.459	7.925	8.385	36.463	33.089	57.674
LOC101174506	cytochrome P450 2K1	-2.57095	6.74652	11.8772	0.000568244	0.0189877	13.215	26.182	33.473	35.221	193.471	185.958
LOC101158622	sodium/calcium exchanger 2	-2.56674	2.90902	14.2368	0.000161186	0.00886152	0.624	0.316	2.251	5.278	6.075	8.706
LOC101171796	phospholipase DDHD1	-2.5593	3.13781	10.3621	0.00128629	0.0301327	1.15	0.858	2.108	2.525	9.688	12.906
LOC105358604	perforin-1-like	-2.54718	2.97922	10.5647	0.00115265	0.028146	0	0.719	2.81	5.84	3.853	11.842
LOC105353573	heterogeneous nuclear ribonucleoprotein C	-2.54291	4.49284	9.84101	0.00170664	0.0363854	4.724	2.933	6.227	4.853	30.41	44.062
fez1	fasciculation and elongation protein zeta 1	-2.53651	3.02115	10.8176	0.00100538	0.0258089	0.437	0.739	2.532	2.78	9.293	10.298
kcnj10	potassium voltage-gated channel subfamily J member 10	-2.53272	3.06378	9.34928	0.00223073	0.0428637	0.692	0.638	2.572	2.164	9.953	11.197
LOC101173398	neuronal pentraxin-1	-2.52669	3.75271	21.1495	4.25e-06	0.000754915	1.712	1.048	4.808	8.994	17.349	17.233
LOC101169031	liprin-alpha-4	-2.52422	3.21343	10.3222	0.0013144	0.0306524	1.188	0.746	2.633	2.762	10.439	13.71
LOC101163425	syntaxin-binding protein 1	-2.52409	5.28191	12.0606	0.000514998	0.0179111	8.471	1.821	16.15	19.646	56.872	67.18
cntnap1	contactin associated protein 1	-2.5208	3.99648	12.7691	0.000352393	0.0145406	1.519	1.219	6.815	7.277	21.399	24.644
col22a1	collagen type XXII alpha 1 chain	-2.51442	4.65132	31.2691	2.25e-08	9.09e-06	3.039	4.408	8.564	20.942	33.772	34.677
LOC101167578	regulator of nonsense transcripts 3A	-2.51399	5.0261	14.2094	0.000163554	0.00891441	6.697	3.236	11.708	14.077	46.737	57.902
LOC110013827	complexin-1	-2.51218	4.10688	9.29259	0.00230082	0.0432746	0.862	1.303	8.555	6.744	25.644	25.801
LOC101156771	kinesin-like protein KIF1A	-2.50974	5.16452	13.2311	0.000275341	0.0124407	5.162	3.399	15.906	17.325	51.615	62.642
LOC101159571	cyclin-dependent kinase 5 activator 1	-2.50613	3.43403	11.8073	0.000589986	0.0193647	1.815	0.286	3.659	4.206	13.132	15.58
LOC101172090	protocadherin-10	-2.50608	2.92524	9.4444	0.00211794	0.0416836	0.968	0	2.443	2.492	7.225	10.538
bfsp2	beaded filament structural protein 2	-2.5059	2.69732	11.1374	0.000846021	0.0233232	0	0	2.586	7.672	4.434	3.793
LOC101175324	uncharacterized LOC101175324	-2.50302	2.78329	9.77307	0.00177086	0.0372214	0.333	0.559	1.99	2.948	9.458	4.982
LOC101166919	dynactin subunit 1	-2.50159	3.14287	11.5034	0.000694685	0.0208744	0.64	0.683	2.997	3.529	9.231	12.371
tmem35a	transmembrane protein 35A	-2.49749	3.0773	10.0498	0.00152361	0.0338478	0.697	1.176	2.148	2.403	9.85	11.269
LOC101158029	uncharacterized LOC101158029	-2.49547	4.37189	8.9624	0.00275592	0.047356	2.109	2.39	8.796	5.535	26.29	40.018
LOC101169678	tetratricopeptide repeat protein 39C	-2.49473	2.93754	11.0664	0.000879061	0.023917	1.434	0.28	1.739	3.14	6.695	10.628
smpd3	sphingomyelin phosphodiesterase 3	-2.49267	2.87969	13.233	0.000275068	0.0124407	0.793	1.004	1.434	5.098	5.239	8.917
LOC101167911	gamma-aminobutyric acid receptor subunit rho-1	-2.49137	2.8575	9.82268	0.00172373	0.0365538	0.524	0.641	2.005	2.166	8.453	8.196
LOC101160146	teneurin-3	-2.4847	3.346	10.7796	0.00102622	0.0262377	1.499	1.512	2.29	2.93	13.121	14.213
mamdc4	MAM domain containing 4	-2.48053	3.41048	15.0893	0.000102542	0.00686814	0	1.465	4.247	7.649	15.537	8.937
aspn	asporin	-2.48015	4.17578	19.0489	1.27e-05	0.00166003	2.165	2.66	6.375	10.585	25.856	24.899
elavl3	ELAV like RNA binding protein 3	-2.47932	4.36084	14.0111	0.000181733	0.00962934	2.152	1.46	9.7	12.294	25.155	33.708
fam117b	family with sequence similarity 117 member B	-2.47661	2.9094	11.3421	0.000757712	0.0218713	0.851	0.669	1.866	2.922	7.286	9.63
qsox1	quiescin sulfhydryl oxidase 1	-2.47479	4.34325	14.6635	0.000128512	0.00764435	3.877	2.814	6.154	8.363	31.371	30.217
LOC101165352	mucin-13	-2.47302	3.38648	14.8033	0.000119324	0.00741144	0.056	1.629	3.914	5.678	13.385	12.37
LOC101157802	cytochrome P450 3A30	-2.46874	3.68187	10.1741	0.00142427	0.0322914	0	1.793	5.724	5.681	20.198	14.788
LOC101171355	peripherin-2	-2.46565	5.01093	17.1581	3.44e-05	0.00328771	4.946	1.642	15.822	28.016	42.709	46.103
LOC101157210	inosine-5'-monophosphate dehydrogenase 1b-like	-2.46186	3.47402	13.9193	0.000190831	0.0099725	2.501	0.391	3.212	5.268	12.685	15.993
LOC101163457	ependymin-2-like	-2.45357	3.97454	32.7036	1.07e-08	5.37e-06	3.073	3.672	2.733	14.457	19.744	17.559
fat3	FAT atypical cadherin 3	-2.45216	2.90268	9.24358	0.00236322	0.0434797	0.499	0.732	2.2	2.131	7.811	9.71
LOC101166803	low molecular weight neuronal intermediate filament	-2.44882	5.0534	13.6474	0.000220549	0.0108678	4.169	4.624	14.397	15.517	52.224	52.486
LOC105355175	group 3 secretory phospholipase A2-like	-2.44731	3.89976	13.6902	0.000215575	0.0106788	1.15	0.805	7.262	9.613	15.77	23.563
LOC101159585	V-type proton ATPase subunit S1	-2.44671	2.952	9.13011	0.00251437	0.0451637	0.841	0.253	2.559	2.3	8.061	10.312
vamp2	vesicle associated membrane protein 2	-2.44225	3.516	13.8813	0.000194728	0.0101045	1.159	0.64	4.686	6.316	11.663	17.257
fbxl16	F-box and leucine rich repeat protein 16	-2.44137	3.22919	9.0901	0.00256996	0.0456024	0.78	1.028	3.103	2.579	9.988	14.516
LOC101166076	elongation factor 1-alpha 1	-2.44118	3.31265	11.3571	0.000751619	0.0217406	1.136	0.743	3.45	3.819	11.073	14.39
LOC101171185	uncharacterized LOC101171185	-2.43766	3.72654	9.4522	0.00210896	0.0416581	1.385	0.497	6.124	4.78	18.495	18.876
LOC101161365	protocadherin alpha-C2	-2.42767	5.43534	16.0457	6.18e-05	0.00480061	8.171	6.699	16.029	21.192	60.247	77.904
LOC101170460	igLON family member 5	-2.42225	2.98138	10.8975	0.000962956	0.0253703	0.744	1.482	1.56	3.383	6.506	11.318
LOC101167208	monocarboxylate transporter 2	-2.41643	2.97286	8.8512	0.00292896	0.0490878	0.088	1.542	2.16	2.558	11.375	7.041
LOC110016646	gene=LOC110016646	-2.41579	3.40325	8.91721	0.00282495	0.0479788	0.954	1.556	3.405	3.403	19.111	9.056
LOC101169943	probable G-protein coupled receptor 173	-2.41467	3.41903	10.6514	0.00109986	0.0272062	1.76	2.013	2.141	3.404	11.504	17.203
LOC101172191	neural-cadherin	-2.4136	2.77545	11.2156	0.000811114	0.0228578	0.503	1.121	1.387	2.903	5.969	8.204
atp1b2	ATPase Na+/K+ transporting subunit beta 2	-2.41204	3.82428	11.3754	0.000744222	0.0217126	1.684	0.726	6.398	6.294	18.024	21.382
LOC101166648	amyloid-beta A4 precursor protein-binding family A member 1	-2.41123	3.45937	11.0022	0.000910052	0.0244852	1.734	0.374	4.168	4.26	13.231	15.842
LOC101158770	retinal cone rhodopsin-sensitive cGMP 3',5'-cyclic phosphodiesterase subunit gamma	-2.41039	6.39757	10.698	0.00107251	0.0268324	18.73	3.863	42.185	69.438	111.737	137.378
cnmd	NA	-2.40536	2.91903	9.69385	0.00184886	0.0382112	0.424	0.861	2.314	2.912	10.508	6.429
LOC100422797	NA	-2.40117	2.97757	13.8041	0.000202898	0.0103196	1.125	0.134	2.575	4.627	8.222	8.273
ina	NA	-2.39683	2.58366	9.22879	0.00238239	0.0435714	0.467	0.257	1.672	2.366	4.929	6.454
LOC101175431	G protein-activated inward rectifier potassium channel 3-like	-2.39631	3.10381	15.4397	8.52e-05	0.00608185	2.844	0	1.537	6.182	9.485	8.162
LOC101159672	growth arrest-specific protein 7	-2.3902	2.96078	11.765	0.000603548	0.019525	0.781	0.237	2.789	3.752	7.06	9.947
LOC101166278	beta-soluble NSF attachment protein	-2.38744	4.6057	13.3061	0.00026454	0.0121548	4.646	3.831	8.251	9.393	34.597	41.087
LOC101161416	cathepsin L	-2.38645	6.9634	11.368	0.000747183	0.0217323	27.422	22.226	45.754	45.593	263.709	163.526
LOC101170273	voltage-dependent P/Q-type calcium channel subunit alpha-1A	-2.38507	3.36564	10.8527	0.000986492	0.0256554	1.628	1.662	2.455	4.182	8.853	17.496
LOC101172057	collagen alpha-2(V) chain	-2.38378	8.06074	33.2925	7.93e-09	4.43e-06	50.122	63.504	91.794	264.314	385.462	375.056
LOC101174435	dihydropyrimidinase-related protein 2	-2.38349	2.5602	8.90736	0.00284023	0.0480759	0.787	0.259	1.292	1.986	5.354	5.987
LOC101162419	CD59B glycoprotein	-2.37825	3.03759	8.81892	0.00298124	0.0494844	0	1.498	2.684	2.885	12.033	7.375
LOC101166581	calsyntenin-2	-2.36985	3.11748	12.5319	0.000400072	0.0157235	0.912	0.461	3.188	4.067	9.961	10.14
LOC101160349	cholesterol 7-alpha-monooxygenase	-2.36552	2.73247	9.24339	0.00236347	0.0434797	1.016	0.708	1.222	2.716	8.715	4.731
LOC101166994	proteasome activator complex subunit 4B-like	-2.36524	2.74749	10.7594	0.00103754	0.0263851	0.747	0.084	2.184	3.074	5.988	7.459
tusc5	tumor suppressor candidate 5	-2.36345	2.7756	10.2397	0.00137447	0.0315382	0.322	0.105	2.708	2.902	6.353	7.798
LOC101162046	UPF0606 protein KIAA1549L	-2.36334	3.38921	10.29	0.00133755	0.0309901	1.786	1.676	2.493	3.28	11.328	16.477
LOC101155239	sodium channel protein type 2 subunit alpha	-2.36167	3.70458	10.4042	0.00125728	0.029599	0.872	0.854	6.484	6.099	19.197	15.718
ebp	emopamil binding protein (sterol isomerase)	-2.35864	2.70465	9.22366	0.00238907	0.0435714	0.708	0.647	1.513	2.055	5.936	7.713
LOC105354900	protocadherin alpha-C2-like	-2.35413	3.37114	10.8438	0.000991279	0.025656	1.979	0.979	2.957	3.497	12.789	14.255
LOC101171898	collagen alpha-1(XI) chain-like	-2.35364	8.54412	17.671	2.63e-05	0.00271481	65.729	61.456	173.52	294.865	545.915	591.67
LOC101169248	FERM and PDZ domain-containing protein 4	-2.35359	2.88616	10.775	0.0010288	0.0262681	1.052	0.127	2.4	2.977	8.384	7.75
fibcd1	fibrinogen C domain containing 1	-2.34524	2.87754	9.41582	0.00215122	0.0418838	1.201	0.698	1.651	2.248	7.374	9.268
LOC101163027	kinesin-like protein KIFC3	-2.3443	2.80176	11.225	0.000807011	0.0228097	0.581	0.139	2.543	4.866	5.777	6.85
LOC101162612	serine/threonine-protein phosphatase 2B catalytic subunit alpha isoform	-2.34033	3.44938	10.4693	0.00121376	0.0289326	1.864	1.991	2.53	3.442	12.388	16.887
LOC101158338	electrogenic sodium bicarbonate cotransporter 1	-2.34022	3.25396	10.674	0.00108651	0.0269812	0.668	0.838	3.865	3.833	10.955	12.632
LOC101162214	collagen alpha-1(XI) chain	-2.33881	3.27146	17.3839	3.05e-05	0.00300179	1.466	1.359	2.569	7.695	8.606	11.528
pcp4	Purkinje cell protein 4	-2.33741	3.37931	9.56986	0.00197798	0.0399333	1.014	0.793	4.297	3.662	11.505	15.597
LOC101160009	calcium/calmodulin-dependent protein kinase type II subunit beta	-2.32802	3.24814	11.5106	0.000692022	0.0208744	1.998	0.566	2.765	3.952	9.936	13.317
LOC101171807	copper-transporting ATPase 2	-2.32243	3.28632	9.55379	0.00199537	0.0401638	0.176	1.831	3.587	3.357	12.176	12.625
LOC101156566	cytochrome P450 2J6	-2.3124	5.77982	9.88863	0.00166303	0.0357449	5.47	14.74	22.502	21.959	111.87	67.438
col2a1a	collagen type II A	-2.31018	4.32717	16.457	4.98e-05	0.00408037	3.648	3.387	6.958	10.897	32.286	24.58
slc1a2	solute carrier family 1 member 2	-2.30864	4.4364	9.48434	0.00207233	0.0411911	5.604	3.538	6.04	5.375	29.378	39.184
gfra2	GDNF family receptor alpha 2	-2.30826	3.09518	13.7527	0.000208521	0.0104656	0.877	0.714	3.021	4.608	10.005	8.859
LOC101172039	ryanodine receptor 3-like	-2.30586	3.24174	9.26147	0.00234025	0.0434797	1.134	1.285	2.964	2.79	10.293	13.883
mpz	NA	-2.30356	5.49866	11.5995	0.000659707	0.0206737	4.8	5.646	25.439	29.235	70.456	64.602
LOC101158128	Down syndrome cell adhesion molecule homolog	-2.30312	2.62814	9.11003	0.00254211	0.0454047	0.504	0.638	1.558	2.533	4.9	6.876
LOC101167538	tubulin alpha-1B chain-like	-2.30217	3.63145	16.8323	4.08e-05	0.00362946	1.852	2.186	3.712	8.253	11.19	18.847
LOC101157608	regulator of G-protein signaling 8	-2.30079	2.71682	8.98355	0.00272421	0.0469809	0.701	0.257	2.075	2.132	6.36	7.341
LOC105354233	protein piccolo-like	-2.29274	8.25155	12.0642	0.000513992	0.0179111	50.513	44.112	161.918	198.194	413.031	549.815
aspdh	aspartate dehydrogenase domain containing	-2.28333	3.12179	9.90102	0.00165187	0.0356663	0	2.6	2.201	3.287	10.211	10.447
ttpa	alpha tocopherol transfer protein	-2.28153	3.78972	10.398	0.00126154	0.0296625	0.666	2.765	5.733	5.736	21.755	16.121
LOC101167661	neutral cholesterol ester hydrolase 1	-2.27752	6.97448	11.4782	0.000704169	0.0210278	15.266	36.329	50.816	59.957	213.316	198.519
LOC101170407	gamma-aminobutyric acid receptor subunit beta-3	-2.27672	3.08052	14.0562	0.000177431	0.00945405	1.036	0.521	3.074	5.076	8.368	9.629
LOC101174284	protocadherin Fat 3	-2.27554	3.33599	8.90701	0.00284078	0.0480759	1.184	0.605	4.296	3.353	11.589	14.402
LOC105356194	SH3-containing GRB2-like protein 3-interacting protein 1	-2.26107	4.22607	10.9625	0.000929747	0.0248394	6.025	0.56	6.755	8.834	25.087	28.336
LOC101155946	dihydropyrimidinase-related protein 2	-2.26025	4.2271	13.5624	0.000230765	0.011198	2.175	2.908	8.351	10.221	21.124	31.088
hsp70-5	heat shock protein 70	-2.2601	2.94177	9.13327	0.00251002	0.0451566	1.754	1.291	0.951	11.364	4.101	4.46
LOC101166041	kinesin-like protein KIF1A	-2.2572	4.05554	14.8302	0.000117634	0.00738495	2.997	2.648	5.906	8.398	19.973	25.927
LOC101155899	diacylglycerol O-acyltransferase 1	-2.25478	2.68073	9.31051	0.00227843	0.0432157	0.054	0.704	2.222	2.997	7.465	4.652
basp1	brain abundant membrane attached signal protein 1	-2.25282	4.56155	13.5367	0.000233942	0.0113233	4.56	4.859	7.993	10.14	30.616	40.213
LOC101167458	probable phosphatase phospho1	-2.2463	5.62731	32.2473	1.36e-08	6.42e-06	9.803	15.813	13.029	48.732	54.597	76.044
pacsin1	protein kinase C and casein kinase substrate in neurons 1	-2.24218	3.35922	9.57677	0.00197055	0.0399333	1.583	0.719	4.013	3.606	11.615	14.628
LOC101162023	transcription activator BRG1	-2.24006	3.1694	14.8987	0.000113439	0.00719276	0.905	0.612	3.678	9.304	6.976	8.776
LOC101174439	connector enhancer of kinase suppressor of ras 2	-2.23829	4.28704	12.0631	0.000514302	0.0179111	3.834	3.917	6.335	7.522	24.15	33.536
LOC111946430	guanine nucleotide-binding protein G(I)/G(S)/G(O) subunit gamma-T2-like	-2.23112	3.42418	14.4932	0.000140664	0.00803517	1.296	0.482	4.965	6.682	11.257	13.759
LOC101155143	potassium voltage-gated channel subfamily B member 2-like	-2.2247	3.80224	12.9192	0.000325223	0.0137476	2.081	0.288	7.276	9.208	15.079	19.672
LOC101175056	1-phosphatidylinositol 4,5-bisphosphate phosphodiesterase delta-4-like	-2.22341	2.82241	8.9312	0.0028034	0.0477406	0.887	2.668	0	2.842	6.398	8.224
LOC101174727	protein tweety homolog 3	-2.22309	7.46944	17.6155	2.7e-05	0.00275024	37.907	45.086	65.732	116.332	215.377	334.575
LOC101168154	microtubule-associated protein 6	-2.21924	2.88077	9.11149	0.00254009	0.0454047	1.245	0	2.638	2.767	6.997	8.947
LOC101156543	neuronal cell adhesion molecule	-2.21665	3.90484	13.1748	0.000283739	0.01264	1.92	1.915	6.671	7.798	17.673	22.311
pcsk2	proprotein convertase subtilisin/kexin type 2	-2.21403	3.12148	11.1886	0.000823006	0.0230649	0.4	1.188	3.457	3.971	9.83	10.005
LOC101175461	skin secretory protein xP2	-2.20941	5.66758	11.1427	0.000843615	0.0233173	11.243	7.649	23.106	26.672	107.889	48.46
LOC101164113	CD209 antigen	-2.20264	2.99509	12.3779	0.000434436	0.0165277	0	0.035	4.414	8.404	6.427	6.26
nat16	N-acetyltransferase 16 (putative)	-2.19873	4.13018	12.1547	0.000489635	0.0175526	3.436	1.351	8.098	10.151	17.069	30.146
LOC101174522	melatonin receptor type 1B-B	-2.19743	3.33828	9.24547	0.00236078	0.0434797	2.799	1.209	2.248	10.377	3.254	15.495
ndrg4	NDRG family member 4	-2.19444	3.86045	10.8276	0.000999963	0.0257392	3.104	1.671	5.418	5.55	17.597	22.724
LOC101164413	vesicle-associated membrane protein 2-like	-2.18904	2.70331	9.13408	0.00250891	0.0451566	0.969	0.081	2.149	3.439	5.255	6.695
mllt11	MLLT11	-2.18853	3.86794	11.5006	0.000695739	0.0208744	1.832	2.664	5.813	6.698	23.765	15.552
LOC101174833	nucleolar protein 4-like	-2.18778	5.02537	31.4403	2.06e-08	8.56e-06	9.27	6.262	10.166	48.6	31.653	33.891
LOC101159293	gene=LOC101159293	-2.18725	2.74377	9.52772	0.00202391	0.0404044	0.359	0.292	2.719	5.064	4.53	6.527
LOC101173598	ryncolin-1-like	-2.18608	3.59064	19.8098	8.55e-06	0.00120612	1.75	0.804	5.472	9.702	14.541	12.267
mapk8ip2	mitogen-activated protein kinase 8 interacting protein 2	-2.17523	4.19643	10.5141	0.00118465	0.0285607	4.338	2.266	7.081	6.576	25.443	28.131
LOC105353532	parvalbumin beta	-2.17191	11.5038	12.1736	0.000484706	0.0174954	371.138	637.446	1625.34	2396.59	3820.09	4756.32
LOC101156783	myristoylated alanine-rich C-kinase substrate	-2.16812	3.40685	9.01326	0.00268028	0.0464338	0.601	0.521	5.887	16.041	6.69	8.173
LOC101159663	alpha-enolase-like	-2.15979	2.70973	9.00143	0.00269769	0.0466504	0.86	0.238	2.185	3.028	5.993	6.414
LOC101171025	alpha-internexin-like	-2.15908	2.69997	8.90924	0.00283731	0.0480759	0.988	0	2.259	3.326	5.845	6.101
LOC101160113	microtubule-associated protein tau	-2.15516	3.10595	13.1841	0.000282333	0.0126124	1.81	0.962	2.332	5.019	9.864	8.329
LOC101163728	phosphatidylinositol 3-kinase regulatory subunit gamma	-2.15205	3.68764	12.9661	0.000317178	0.0135277	2.727	1.931	4.269	5.901	16.593	16.888
LOC105358331	MAM and LDL-receptor class A domain-containing protein 2	-2.15082	3.73437	15.5091	8.21e-05	0.00596343	1.679	2.819	4.811	9.793	19.965	11.171
LOC101167824	rap guanine nucleotide exchange factor 4	-2.14117	3.86397	9.03475	0.00264896	0.0462804	4.559	2.541	3.265	4.193	18.275	23.159
LOC101155305	synembryn-A-like	-2.13798	3.34912	15.2354	9.49e-05	0.00651758	1.591	0.425	4.588	6.654	11.482	11.116
LOC101163507	glutamate receptor 4	-2.12985	3.52355	9.77017	0.00177366	0.037239	0.49	2.094	5.316	4.908	14.207	14.974
LOC101169773	5-hydroxyisourate hydrolase	-2.12117	3.81635	13.1626	0.000285593	0.0126633	2.415	3.418	4.307	6.86	20.825	15.988
LOC101158106	guanine nucleotide-binding protein G(t) subunit alpha-2-like	-2.12049	4.56348	13.1485	0.000287742	0.0127289	5.466	1.133	12.655	17.568	27.847	34.42
LOC101172414	ethanolamine-phosphate cytidylyltransferase	-2.1168	2.83217	9.86833	0.00168148	0.0360878	0.638	1.016	2.237	3.164	7.134	7.218
LOC101175630	neuronal membrane glycoprotein M6-b	-2.11647	3.78747	9.16196	0.00247098	0.0446797	3.474	1.219	5.334	5.114	14.336	23.293
LOC100125509	estrogen-related receptor gamma type 1	-2.11642	3.39287	11.6233	0.000651311	0.020546	1.929	0.574	4.504	5.197	11.717	13.397
LOC110015800	NA	-2.11457	3.81393	21.3111	3.9e-06	0.00071419	2.638	3.122	4.384	10.397	17.375	15.826
LOC101169812	semaphorin-6B	-2.10649	2.77562	9.25381	0.00235005	0.0434797	0.718	0.857	2.094	4.279	5.198	6.989
dnm3	dynamin 3	-2.10452	4.99317	13.7527	0.00020852	0.0104656	8.555	4.85	13.251	16.437	41.376	52.577
LOC101163349	peripherin-2-like	-2.09721	4.40637	12.2603	0.000462703	0.0169707	3.958	0.923	12.434	16.453	27.497	26.433
cntn1	contactin 1	-2.09558	2.88406	10.2462	0.00136969	0.0314666	0.571	0.618	3.001	3.535	7.535	7.418
glra1	glycine receptor alpha 1	-2.08775	2.76207	9.01798	0.00267336	0.0464297	0.481	0.46	2.721	3.172	5.925	7.123
LOC101168145	visual system homeobox 1	-2.08549	3.00819	10.8719	0.000976341	0.0255451	1.895	0.519	2.405	4.801	5.755	10.371
LOC101161188	pyruvate kinase PKM	-2.08513	3.44682	10.6038	0.00112853	0.0276635	0	1.088	6.519	14.1	8.494	9.138
LOC101157969	tubulin beta chain	-2.08381	4.0529	19.9424	7.98e-06	0.00116784	4.065	4.532	4.001	11.843	17.613	23.405
2022-09-03	septin 3	-2.08367	2.9921	8.92045	0.00281995	0.0479367	1.334	1.278	2.125	3.069	6.744	10.749
LOC101172579	lethal(3)malignant brain tumor-like protein 1	-2.08089	3.78277	11.6136	0.0006547	0.0206187	2.887	2.676	4.543	5.655	18.227	18.399
LOC101166592	receptor-type tyrosine-protein phosphatase-like N	-2.07739	3.7193	14.4509	0.000143864	0.00810007	1.083	3.935	4.553	7.659	14.838	17.583
LOC101171901	proteoglycan 4	-2.07379	3.68688	9.28258	0.00231343	0.0432763	2.388	1.966	5.048	4.588	20.047	14.261
dhcr24	24-dehydrocholesterol reductase	-2.0688	4.10321	12.3865	0.000432438	0.0165149	3.819	4.128	5.362	7.379	22.664	24.95
LOC105354081	V-type proton ATPase subunit e 2	-2.06652	4.06768	12.0719	0.000511868	0.0179111	2.257	1.664	9.347	11.073	17.194	25.349
LOC101168021	cyclic nucleotide-gated channel rod photoreceptor subunit alpha-like	-2.06561	5.36762	9.33225	0.00225155	0.0430876	10.51	1.636	25.089	38.263	53.287	53.289
LOC101159866	caveolae-associated protein 4a	-2.06536	6.31112	25.2351	5.08e-07	0.000153234	16.558	26.784	27.379	72.799	92.881	121.482
LOC101175254	gap junction delta-2 protein	-2.06407	3.00569	9.25674	0.0023463	0.0434797	1.444	1.486	1.924	2.888	8.138	9.735
LOC101170837	neuroplastin	-2.05745	4.47606	17.8884	2.34e-05	0.00248927	3.324	2.165	13.063	23.85	23.045	27.208
LOC101163713	rod cGMP-specific 3',5'-cyclic phosphodiesterase subunit alpha	-2.0529	3.91364	14.8416	0.000116929	0.00736498	2.086	0.4	9.236	14.62	16.213	16.389
LOC101174516	semaphorin-4A	-2.04883	4.4645	17.8655	2.37e-05	0.00249752	5.11	2.263	10.947	16.774	26.709	29.771
LOC105356117	neurofilament heavy polypeptide	-2.04078	2.98778	9.28114	0.00231525	0.0432763	1.466	0.539	2.852	3.277	7.39	9.716
LOC105358383	sulfotransferase family cytosolic 2B member 1-like	-2.0379	3.69374	10.2652	0.00135563	0.0312188	1.875	4.002	3.655	4.949	16.653	17.339
LOC101169132	neurobeachin	-2.03695	4.30668	10.9183	0.000952186	0.0252615	3.152	2.013	11.318	11.391	27.328	25.789
LOC105354271	fibrous sheath CABYR-binding protein-like	-2.03595	3.72482	14.4769	0.000141888	0.00806425	3.453	0.665	5.799	8.406	14.575	17.146
LOC101168222	proline-rich transmembrane protein 1	-2.03368	5.80997	11.5371	0.000682209	0.0208744	12.221	13.662	25.08	24.814	79.619	94.946
LOC101169724	Down syndrome cell adhesion molecule-like protein 1 homolog	-2.02861	4.00709	10.9391	0.000941562	0.0250495	4.079	1.69	6.966	8.292	15.652	26.781
LOC101171932	folate receptor alpha	-2.01799	2.8311	8.80985	0.00299608	0.0496441	0	1.405	2.728	3.571	8.355	5.335
LOC101164605	retinol dehydrogenase 12	-2.01527	2.86456	9.44127	0.00212156	0.0416836	0.817	0.811	2.675	5.057	4.681	8.17
slc6a8	solute carrier family 6 member 8	-2.01344	3.14082	11.7107	0.000621419	0.0199336	1.545	2.017	2.194	5.191	6.985	11.375
LOC101171384	pyridoxal kinase-like	-2.00953	3.25762	11.2178	0.000810148	0.0228578	2.573	1.786	2.107	4.379	10.107	11.78
LOC101154973	gene=LOC101154973	-2.00116	3.02161	10.8511	0.000987374	0.0256554	1.051	1.274	2.813	4.394	7.809	8.753
